# Supplementary material for: Extended Conjugation Attenuates the Quenching of Aggregation‐Induced Emitters by Photocyclization Pathways
Source: Angew Chem Int Ed Engl. 2022 Apr 13;61(24):e202202193. doi: 10.1002/anie.202202193 (PMC9325432; doi:10.1002/anie.202202193)
Supplement: Supplementary file 1 — Supporting Information [file ANIE-61-0-s007.cif]

data_aP5C7o_17srv341


_audit_creation_date              2017-11-28
_audit_creation_method
;
Olex2 1.2-beta
(compiled 2017.08.10 svn.r3458 for OlexSys, GUI svn.r5381)
;
_shelx_SHELXL_version_number      '2017/1'

_publ_requested_journal           'JACS'
_publ_section_title
;
Extended Conjugation Attenuates the Quenching of Aggregation-Induced Emitters by
Photocyclization Pathways
;

_publ_contact_author_name         'Dmitry Yufit'
_publ_contact_author_address
;
Department of Chemistry
Durham University
South Rd.
Durham
DH1 3LE
UK
;
_publ_contact_author_email        'd.s.yufit@durham.ac.uk'


_publ_contact_letter
;
The CIF file contains data for the structure asym-phenPh5C7H-O from
the paper 

"Extended Conjugation Attenuates the Quenching of Aggregation-Induced
Emitters by Photocyclization Pathways"

by A.T.Turley, P.K.Saha, A.Danos, A.N.Bismillah, A.P.Monkman,
D.S.Yufit, B.F.E.Curchod, M.K.Etherington and P.R.McGonigal

The paper will be submitted to JACS shortly. 
;
loop_
_publ_author_name
_publ_author_address

'Turley, Andrew T.'
;
Department of Chemistry
Durham University
South Rd.
Durham
DH1 3LE
UK
;

'Saha, Promeet K.'
;
Department of Chemistry
Durham University
South Rd.
Durham
DH1 3LE
UK
;

'Danos, Andrew'
;
Department of Physics
Durham University
South Rd.
Durham
DH1 3LE
UK
;

'Bismillah, Aisha N.'
;
Department of Chemistry
Durham University
South Rd.
Durham
DH1 3LE
UK
;

'Monkman, Andrew P.'
;
Department of Physics
Durham University
South Rd.
Durham
DH1 3LE
UK
;

'Yufit, Dmitry S.'
;
Department of Chemistry
Durham University
South Rd.
Durham
DH1 3LE
UK
;

'Curchod, Basile F.E.'
;
Department of Chemistry
Durham University
South Rd.
Durham
DH1 3LE
UK
;

'Etherington, Marc K.'
;
Department of Physics
Durham University
South Rd.
Durham
DH1 3LE
UK
;

'McGonigal, Paul R.'
;
Department of Chemistry
Durham University
South Rd.
Durham
DH1 3LE
UK
;


_publ_section_references
;
Dolomanov, O. V., Bourhis, L. J., Gildea, R. J., Howard, J. A. K. & Puschmann,
H. (2009). <i>J. Appl. Cryst.</i> <b>42</b>, 339--341.

Sheldrick, G. M. (2008). <i>Acta Cryst.</i> A<b>64</b>, 112--122.

Sheldrick, G. M. (2015). <i>Acta Cryst.</i> C<b>71</b>, 3--8.
;
_chemical_name_common             ?
_chemical_name_systematic         ?
_chemical_formula_moiety          'C49 H34 O'
_chemical_formula_sum             'C49 H34 O'
_chemical_formula_weight          638.76
_chemical_absolute_configuration  unk
_chemical_melting_point           ?
loop_
  _atom_type_symbol
  _atom_type_description
  _atom_type_scat_dispersion_real
  _atom_type_scat_dispersion_imag
  _atom_type_scat_source
 'C' 'C' 0.0033 0.0016 'International Tables Vol C Tables 4.2.6.8 and 6.1.1.4'
 'H' 'H' 0.0000 0.0000 'International Tables Vol C Tables 4.2.6.8 and 6.1.1.4'
 'O' 'O' 0.0106 0.0060 'International Tables Vol C Tables 4.2.6.8 and 6.1.1.4'

_shelx_space_group_comment
;
The symmetry employed for this shelxl refinement is uniquely defined
by the following loop, which should always be used as a source of
symmetry information in preference to the above space-group names.
They are only intended as comments.
;
_space_group_crystal_system       orthorhombic
_space_group_IT_number            19
_space_group_name_H-M_alt         'P 21 21 21'
_space_group_name_Hall            'P 2ac 2ab'
loop_
  _space_group_symop_operation_xyz
 'x, y, z'
 '-x+1/2, -y, z+1/2'
 'x+1/2, -y+1/2, -z'
 '-x, y+1/2, -z+1/2'

_cell_length_a                    10.1203(6)
_cell_length_b                    16.5120(9)
_cell_length_c                    20.0664(11)
_cell_angle_alpha                 90
_cell_angle_beta                  90
_cell_angle_gamma                 90
_cell_volume                      3353.2(3)
_cell_formula_units_Z             4
_cell_measurement_reflns_used     9859
_cell_measurement_temperature     120.0
_cell_measurement_theta_max       28.68
_cell_measurement_theta_min       2.38
_shelx_estimated_absorpt_T_max    0.988
_shelx_estimated_absorpt_T_min    0.983
_exptl_absorpt_coefficient_mu     0.074
_exptl_absorpt_correction_T_max   1.0000
_exptl_absorpt_correction_T_min   0.9282
_exptl_absorpt_correction_type    multi-scan
_exptl_absorpt_process_details
'SADABS-2016/2 (Bruker,2016/2) was used for absorption correction. wR2(int) was 0.0557 before and 0.0454 after correction. The Ratio of minimum to maximum transmission is 0.9282. The \l/2 correction factor is Not present.'
_exptl_absorpt_special_details    ?
_exptl_crystal_colour             'clear colourless'
_exptl_crystal_colour_lustre      clear
_exptl_crystal_colour_primary     colourless
_exptl_crystal_density_diffrn     1.265
_exptl_crystal_density_meas       ?
_exptl_crystal_density_method     ?
_exptl_crystal_description        prism
_exptl_crystal_F_000              1344
_exptl_crystal_size_max           0.23
_exptl_crystal_size_mid           0.19
_exptl_crystal_size_min           0.16
_exptl_transmission_factor_max    ?
_exptl_transmission_factor_min    ?
_diffrn_reflns_av_R_equivalents   0.0450
_diffrn_reflns_av_unetI/netI      0.0348
_diffrn_reflns_Laue_measured_fraction_full 0.997
_diffrn_reflns_Laue_measured_fraction_max 0.998
_diffrn_reflns_limit_h_max        13
_diffrn_reflns_limit_h_min        -13
_diffrn_reflns_limit_k_max        22
_diffrn_reflns_limit_k_min        -22
_diffrn_reflns_limit_l_max        27
_diffrn_reflns_limit_l_min        -27
_diffrn_reflns_number             52369
_diffrn_reflns_point_group_measured_fraction_full 0.999
_diffrn_reflns_point_group_measured_fraction_max 0.999
_diffrn_reflns_theta_full         25.242
_diffrn_reflns_theta_max          28.998
_diffrn_reflns_theta_min          2.254
_diffrn_ambient_temperature       120.0
_diffrn_detector                  'Bruker PHOTON 100 CMOS'
_diffrn_detector_area_resol_mean  10.4
_diffrn_detector_type             'CMOS sensor'
_diffrn_measured_fraction_theta_full 0.997
_diffrn_measured_fraction_theta_max 0.998
_diffrn_measurement_device        '3-circle diffractometer'
_diffrn_measurement_device_type   'Bruker D8 Venture'
_diffrn_measurement_method        '\f and \w scans'
_diffrn_radiation_monochromator   'focusing mirrors'
_diffrn_radiation_probe           x-ray
_diffrn_radiation_type            MoK\a
_diffrn_radiation_wavelength      0.71073
_diffrn_source                    'microfocus sealed X-ray tube'
_diffrn_source_type               'Incoatec I\mS microsource'
_diffrn_standards_number          0
_reflns_Friedel_coverage          0.801
_reflns_Friedel_fraction_full     1.000
_reflns_Friedel_fraction_max      1.000
_reflns_number_gt                 7786
_reflns_number_total              8903
_reflns_special_details
;
 Reflections were merged by SHELXL according to the crystal
 class for the calculation of statistics and refinement.
 
 _reflns_Friedel_fraction is defined as the number of unique
 Friedel pairs measured divided by the number that would be
 possible theoretically, ignoring centric projections and
 systematic absences.
;
_reflns_threshold_expression      'I > 2\s(I)'
_computing.bruker_data_scaling    'SADABS V2012/1 (Bruker AXS Inc.)'
_computing_cell_refinement        'SAINT V8.38A (Bruker AXS, 2016)'
_computing_data_collection        'APEX3 v.2017.3_0 (Bruker, 2017)'
_computing_data_reduction         'SAINT v8.38A (Bruker, 2016)'
_computing_molecular_graphics     'Olex2 (Dolomanov et al., 2009)'
_computing_publication_material   'Olex2 (Dolomanov et al., 2009)'
_computing_structure_refinement   'ShelXL (Sheldrick, 2015)'
_computing_structure_solution     'XS (Sheldrick, 2008)'
_refine_diff_density_max          0.255
_refine_diff_density_min          -0.245
_refine_diff_density_rms          0.044
_refine_ls_abs_structure_details
;
 Flack x determined using 3116 quotients [(I+)-(I-)]/[(I+)+(I-)]
 (Parsons, Flack and Wagner, Acta Cryst. B69 (2013) 249-259).
;
_refine_ls_abs_structure_Flack    -0.2(5)
_refine_ls_extinction_coef        .
_refine_ls_extinction_method      none
_refine_ls_goodness_of_fit_ref    1.035
_refine_ls_hydrogen_treatment     constr
_refine_ls_matrix_type            full
_refine_ls_number_parameters      451
_refine_ls_number_reflns          8903
_refine_ls_number_restraints      0
_refine_ls_R_factor_all           0.0487
_refine_ls_R_factor_gt            0.0381
_refine_ls_restrained_S_all       1.035
_refine_ls_shift/su_max           0.000
_refine_ls_shift/su_mean          0.000
_refine_ls_structure_factor_coef  Fsqd
_refine_ls_weighting_details
'w=1/[\s^2^(Fo^2^)+(0.0480P)^2^+0.4600P] where P=(Fo^2^+2Fc^2^)/3'
_refine_ls_weighting_scheme       calc
_refine_ls_wR_factor_gt           0.0844
_refine_ls_wR_factor_ref          0.0891
_refine_special_details           ?
_olex2_refinement_description
;
1. Fixed Uiso
 At 1.2 times of:
  All C(H) groups
2.a Ternary CH refined with riding coordinates:
 C4(H4)
2.b Aromatic/amide H refined with riding coordinates:
 C12(H12), C13(H13), C14(H14), C15(H15), C16(H16), C22(H22), C23(H23),
 C24(H24), C25(H25), C28(H28), C29(H29), C30(H30), C31(H31), C42(H42), C43(H43),
  C44(H44), C45(H45), C46(H46), C52(H52), C53(H53), C54(H54), C55(H55),
 C56(H56), C62(H62), C63(H63), C64(H64), C65(H65), C66(H66), C72(H72), C73(H73),
  C74(H74), C75(H75), C76(H76)
;
_atom_sites_solution_hydrogens    geom
_atom_sites_solution_primary      direct
_atom_sites_solution_secondary    ?
loop_
  _atom_site_label
  _atom_site_type_symbol
  _atom_site_fract_x
  _atom_site_fract_y
  _atom_site_fract_z
  _atom_site_U_iso_or_equiv
  _atom_site_adp_type
  _atom_site_occupancy
  _atom_site_site_symmetry_order
  _atom_site_calc_flag
  _atom_site_refinement_flags_posn
  _atom_site_refinement_flags_adp
  _atom_site_refinement_flags_occupancy
  _atom_site_disorder_assembly
  _atom_site_disorder_group
 O1 O 0.08613(12) 0.57931(8) 0.59532(6) 0.0167(3) Uani 1 1 d . . . . .
 C1 C 0.21029(17) 0.56040(10) 0.56163(8) 0.0150(3) Uani 1 1 d . . . . .
 C2 C 0.20270(17) 0.48088(10) 0.52476(8) 0.0151(3) Uani 1 1 d . . . . .
 C3 C 0.27415(17) 0.41427(10) 0.54207(8) 0.0149(3) Uani 1 1 d . . . . .
 C4 C 0.35286(17) 0.41048(10) 0.60701(9) 0.0148(3) Uani 1 1 d . . . . .
 H4 H 0.376972 0.351969 0.611191 0.018 Uiso 1 1 calc R . . . .
 C5 C 0.26797(17) 0.42674(10) 0.66876(8) 0.0146(3) Uani 1 1 d . . . . .
 C6 C 0.19969(17) 0.49463(10) 0.68067(8) 0.0147(3) Uani 1 1 d . . . . .
 C7 C 0.20379(17) 0.56716(10) 0.63581(8) 0.0145(3) Uani 1 1 d . . . . .
 C11 C 0.27309(18) 0.62864(10) 0.52319(8) 0.0158(3) Uani 1 1 d . . . . .
 C12 C 0.23181(18) 0.70864(11) 0.53184(9) 0.0189(4) Uani 1 1 d . . . . .
 H12 H 0.160627 0.720234 0.561193 0.023 Uiso 1 1 calc R . . . .
 C13 C 0.2937(2) 0.77146(11) 0.49801(9) 0.0214(4) Uani 1 1 d . . . . .
 H13 H 0.264269 0.825604 0.503958 0.026 Uiso 1 1 calc R . . . .
 C14 C 0.39808(19) 0.75522(11) 0.45570(10) 0.0229(4) Uani 1 1 d . . . . .
 H14 H 0.441516 0.798245 0.433169 0.027 Uiso 1 1 calc R . . . .
 C15 C 0.43928(19) 0.67598(12) 0.44621(10) 0.0233(4) Uani 1 1 d . . . . .
 H15 H 0.511008 0.664769 0.417100 0.028 Uiso 1 1 calc R . . . .
 C16 C 0.37618(19) 0.61302(11) 0.47906(9) 0.0190(4) Uani 1 1 d . . . . .
 H16 H 0.403525 0.558778 0.471397 0.023 Uiso 1 1 calc R . . . .
 C21 C 0.11351(17) 0.47946(11) 0.46785(9) 0.0163(3) Uani 1 1 d . . . . .
 C22 C 0.03339(18) 0.54688(11) 0.45146(9) 0.0195(4) Uani 1 1 d . . . . .
 H22 H 0.039815 0.594918 0.477311 0.023 Uiso 1 1 calc R . . . .
 C23 C -0.05365(19) 0.54415(12) 0.39879(10) 0.0233(4) Uani 1 1 d . . . . .
 H23 H -0.106205 0.590098 0.388340 0.028 Uiso 1 1 calc R . . . .
 C24 C -0.0644(2) 0.47361(14) 0.36075(10) 0.0258(4) Uani 1 1 d . . . . .
 H24 H -0.124780 0.471517 0.324520 0.031 Uiso 1 1 calc R . . . .
 C25 C 0.01159(19) 0.40758(13) 0.37553(9) 0.0233(4) Uani 1 1 d . . . . .
 H25 H 0.002894 0.359907 0.349393 0.028 Uiso 1 1 calc R . . . .
 C26 C 0.10303(18) 0.40868(11) 0.42893(8) 0.0171(4) Uani 1 1 d . . . . .
 C27 C 0.18719(18) 0.34014(11) 0.44353(9) 0.0177(4) Uani 1 1 d . . . . .
 C28 C 0.1894(2) 0.27100(12) 0.40237(9) 0.0233(4) Uani 1 1 d . . . . .
 H28 H 0.130884 0.268211 0.365436 0.028 Uiso 1 1 calc R . . . .
 C29 C 0.2738(2) 0.20763(12) 0.41419(10) 0.0288(5) Uani 1 1 d . . . . .
 H29 H 0.272747 0.161543 0.385855 0.035 Uiso 1 1 calc R . . . .
 C30 C 0.3607(2) 0.21093(13) 0.46756(11) 0.0304(5) Uani 1 1 d . . . . .
 H30 H 0.420181 0.167423 0.475332 0.037 Uiso 1 1 calc R . . . .
 C31 C 0.3610(2) 0.27715(12) 0.50933(10) 0.0240(4) Uani 1 1 d . . . . .
 H31 H 0.421312 0.278741 0.545590 0.029 Uiso 1 1 calc R . . . .
 C32 C 0.27342(18) 0.34288(10) 0.49936(9) 0.0167(3) Uani 1 1 d . . . . .
 C41 C 0.48649(17) 0.45382(10) 0.60500(9) 0.0152(3) Uani 1 1 d . . . . .
 C42 C 0.55811(19) 0.45711(11) 0.54584(9) 0.0200(4) Uani 1 1 d . . . . .
 H42 H 0.519807 0.436881 0.505950 0.024 Uiso 1 1 calc R . . . .
 C43 C 0.68460(18) 0.48950(12) 0.54424(10) 0.0229(4) Uani 1 1 d . . . . .
 H43 H 0.731629 0.491753 0.503311 0.027 Uiso 1 1 calc R . . . .
 C44 C 0.74268(18) 0.51857(11) 0.60200(10) 0.0220(4) Uani 1 1 d . . . . .
 H44 H 0.829264 0.540769 0.600987 0.026 Uiso 1 1 calc R . . . .
 C45 C 0.67274(19) 0.51481(11) 0.66121(10) 0.0214(4) Uani 1 1 d . . . . .
 H45 H 0.711996 0.534506 0.701046 0.026 Uiso 1 1 calc R . . . .
 C46 C 0.54617(18) 0.48270(11) 0.66319(9) 0.0182(4) Uani 1 1 d . . . . .
 H46 H 0.499771 0.480305 0.704298 0.022 Uiso 1 1 calc R . . . .
 C51 C 0.26063(18) 0.35710(10) 0.71634(9) 0.0168(3) Uani 1 1 d . . . . .
 C52 C 0.2175(2) 0.28138(11) 0.69408(10) 0.0232(4) Uani 1 1 d . . . . .
 H52 H 0.194641 0.274009 0.648558 0.028 Uiso 1 1 calc R . . . .
 C53 C 0.2078(2) 0.21690(12) 0.73819(11) 0.0284(4) Uani 1 1 d . . . . .
 H53 H 0.178084 0.165642 0.722753 0.034 Uiso 1 1 calc R . . . .
 C54 C 0.2412(2) 0.22692(12) 0.80457(11) 0.0293(5) Uani 1 1 d . . . . .
 H54 H 0.233225 0.182848 0.834734 0.035 Uiso 1 1 calc R . . . .
 C55 C 0.2862(2) 0.30137(12) 0.82695(10) 0.0244(4) Uani 1 1 d . . . . .
 H55 H 0.310525 0.308092 0.872336 0.029 Uiso 1 1 calc R . . . .
 C56 C 0.29578(19) 0.36592(11) 0.78323(9) 0.0195(4) Uani 1 1 d . . . . .
 H56 H 0.326619 0.416810 0.798910 0.023 Uiso 1 1 calc R . . . .
 C61 C 0.11056(18) 0.50333(10) 0.73997(9) 0.0155(3) Uani 1 1 d . . . . .
 C62 C -0.01240(18) 0.46574(11) 0.73977(9) 0.0182(4) Uani 1 1 d . . . . .
 H62 H -0.039024 0.435019 0.702063 0.022 Uiso 1 1 calc R . . . .
 C63 C -0.09653(18) 0.47259(11) 0.79396(10) 0.0213(4) Uani 1 1 d . . . . .
 H63 H -0.179646 0.445854 0.793455 0.026 Uiso 1 1 calc R . . . .
 C64 C -0.0600(2) 0.51821(13) 0.84880(9) 0.0225(4) Uani 1 1 d . . . . .
 H64 H -0.118107 0.523135 0.885769 0.027 Uiso 1 1 calc R . . . .
 C65 C 0.0616(2) 0.55664(13) 0.84956(10) 0.0241(4) Uani 1 1 d . . . . .
 H65 H 0.086823 0.588245 0.887017 0.029 Uiso 1 1 calc R . . . .
 C66 C 0.14653(19) 0.54903(11) 0.79568(9) 0.0198(4) Uani 1 1 d . . . . .
 H66 H 0.230113 0.575185 0.796672 0.024 Uiso 1 1 calc R . . . .
 C71 C 0.24289(18) 0.64429(10) 0.67067(8) 0.0157(3) Uani 1 1 d . . . . .
 C72 C 0.1419(2) 0.69414(11) 0.69417(9) 0.0202(4) Uani 1 1 d . . . . .
 H72 H 0.052268 0.679221 0.687178 0.024 Uiso 1 1 calc R . . . .
 C73 C 0.1713(2) 0.76527(12) 0.72764(10) 0.0245(4) Uani 1 1 d . . . . .
 H73 H 0.102127 0.799266 0.743185 0.029 Uiso 1 1 calc R . . . .
 C74 C 0.3017(2) 0.78664(11) 0.73837(10) 0.0259(4) Uani 1 1 d . . . . .
 H74 H 0.322305 0.835479 0.761151 0.031 Uiso 1 1 calc R . . . .
 C75 C 0.4024(2) 0.73679(12) 0.71587(10) 0.0249(4) Uani 1 1 d . . . . .
 H75 H 0.491847 0.751300 0.723743 0.030 Uiso 1 1 calc R . . . .
 C76 C 0.37337(19) 0.66590(11) 0.68197(9) 0.0199(4) Uani 1 1 d . . . . .
 H76 H 0.442849 0.632105 0.666481 0.024 Uiso 1 1 calc R . . . .

loop_
  _atom_site_aniso_label
  _atom_site_aniso_U_11
  _atom_site_aniso_U_22
  _atom_site_aniso_U_33
  _atom_site_aniso_U_23
  _atom_site_aniso_U_13
  _atom_site_aniso_U_12
 O1 0.0130(6) 0.0186(6) 0.0186(6) 0.0027(5) 0.0001(5) 0.0018(5)
 C1 0.0126(8) 0.0145(8) 0.0178(8) 0.0009(6) 0.0004(7) 0.0008(6)
 C2 0.0146(8) 0.0151(8) 0.0157(7) 0.0014(6) 0.0014(7) -0.0023(7)
 C3 0.0136(8) 0.0161(8) 0.0150(8) 0.0015(6) 0.0004(6) -0.0022(6)
 C4 0.0137(8) 0.0141(8) 0.0167(8) 0.0010(7) -0.0006(7) -0.0001(6)
 C5 0.0148(8) 0.0143(8) 0.0148(8) 0.0015(6) -0.0010(6) -0.0038(6)
 C6 0.0135(8) 0.0151(8) 0.0154(8) 0.0011(6) -0.0007(6) -0.0031(6)
 C7 0.0116(8) 0.0147(8) 0.0172(8) 0.0008(6) 0.0005(7) 0.0003(6)
 C11 0.0161(8) 0.0163(8) 0.0149(8) 0.0016(6) -0.0018(7) -0.0009(6)
 C12 0.0199(9) 0.0180(8) 0.0187(8) 0.0018(7) 0.0018(7) 0.0020(7)
 C13 0.0251(10) 0.0153(8) 0.0238(9) 0.0025(7) -0.0033(8) -0.0001(7)
 C14 0.0228(10) 0.0219(9) 0.0240(10) 0.0060(8) -0.0019(8) -0.0063(8)
 C15 0.0192(9) 0.0267(10) 0.0240(9) 0.0037(8) 0.0056(8) -0.0023(8)
 C16 0.0199(9) 0.0163(8) 0.0208(9) 0.0011(7) 0.0015(7) 0.0000(7)
 C21 0.0142(8) 0.0194(8) 0.0153(8) 0.0027(7) 0.0012(7) -0.0022(7)
 C22 0.0180(9) 0.0212(9) 0.0192(9) 0.0020(7) -0.0005(7) 0.0013(7)
 C23 0.0182(9) 0.0292(10) 0.0227(9) 0.0052(8) -0.0017(8) 0.0049(8)
 C24 0.0194(9) 0.0383(12) 0.0197(9) 0.0004(8) -0.0043(8) 0.0018(9)
 C25 0.0206(9) 0.0297(10) 0.0195(9) -0.0026(8) -0.0032(7) -0.0027(8)
 C26 0.0142(8) 0.0216(9) 0.0153(8) 0.0013(7) 0.0013(6) -0.0029(7)
 C27 0.0173(9) 0.0186(8) 0.0171(8) 0.0011(7) 0.0006(7) -0.0040(7)
 C28 0.0282(10) 0.0229(9) 0.0186(9) -0.0025(7) -0.0037(8) -0.0026(8)
 C29 0.0429(13) 0.0190(9) 0.0244(10) -0.0056(8) -0.0034(9) 0.0012(9)
 C30 0.0418(12) 0.0197(9) 0.0298(11) -0.0047(8) -0.0074(10) 0.0107(9)
 C31 0.0299(11) 0.0215(9) 0.0207(9) -0.0021(8) -0.0067(8) 0.0042(8)
 C32 0.0183(9) 0.0156(8) 0.0162(8) 0.0015(6) 0.0002(7) -0.0023(7)
 C41 0.0130(8) 0.0136(8) 0.0191(8) 0.0017(7) -0.0023(7) 0.0026(6)
 C42 0.0189(9) 0.0223(9) 0.0187(9) 0.0006(7) -0.0021(7) 0.0005(7)
 C43 0.0187(9) 0.0259(9) 0.0240(9) 0.0032(8) 0.0036(8) 0.0005(8)
 C44 0.0163(8) 0.0185(8) 0.0311(10) 0.0031(8) -0.0014(8) -0.0023(7)
 C45 0.0213(9) 0.0182(8) 0.0247(9) -0.0017(7) -0.0061(8) -0.0005(7)
 C46 0.0179(9) 0.0173(8) 0.0193(8) 0.0004(7) -0.0015(7) 0.0010(7)
 C51 0.0156(8) 0.0156(8) 0.0194(8) 0.0034(7) 0.0028(7) 0.0016(7)
 C52 0.0277(10) 0.0183(8) 0.0236(9) 0.0005(7) 0.0018(8) -0.0012(8)
 C53 0.0342(11) 0.0147(9) 0.0363(11) 0.0022(8) 0.0095(10) -0.0023(8)
 C54 0.0358(12) 0.0212(9) 0.0309(11) 0.0101(8) 0.0115(9) 0.0056(9)
 C55 0.0269(10) 0.0251(9) 0.0213(9) 0.0056(7) 0.0035(8) 0.0060(8)
 C56 0.0193(9) 0.0199(8) 0.0193(8) 0.0024(7) 0.0010(7) 0.0021(7)
 C61 0.0161(8) 0.0140(8) 0.0164(8) 0.0023(6) 0.0002(7) 0.0014(6)
 C62 0.0185(9) 0.0166(8) 0.0195(8) 0.0001(7) -0.0005(7) -0.0009(7)
 C63 0.0160(9) 0.0217(9) 0.0261(10) 0.0016(8) 0.0022(7) -0.0018(7)
 C64 0.0209(9) 0.0271(10) 0.0194(9) 0.0014(8) 0.0046(8) 0.0013(8)
 C65 0.0258(10) 0.0294(10) 0.0171(9) -0.0031(8) -0.0007(8) -0.0030(8)
 C66 0.0178(9) 0.0225(9) 0.0191(9) 0.0006(7) -0.0003(7) -0.0044(7)
 C71 0.0195(9) 0.0116(7) 0.0160(8) 0.0026(6) 0.0010(7) -0.0003(7)
 C72 0.0202(9) 0.0187(9) 0.0218(9) 0.0004(7) 0.0006(8) 0.0018(7)
 C73 0.0314(11) 0.0194(9) 0.0226(9) -0.0025(7) 0.0040(8) 0.0068(8)
 C74 0.0383(12) 0.0152(9) 0.0242(10) -0.0022(7) -0.0012(9) -0.0023(8)
 C75 0.0253(10) 0.0204(9) 0.0290(10) 0.0007(8) -0.0025(8) -0.0056(8)
 C76 0.0183(9) 0.0169(8) 0.0244(9) -0.0001(7) 0.0013(7) 0.0004(7)

_geom_special_details
;
 All esds (except the esd in the dihedral angle between two l.s. planes)
 are estimated using the full covariance matrix.  The cell esds are taken
 into account individually in the estimation of esds in distances, angles
 and torsion angles; correlations between esds in cell parameters are only
 used when they are defined by crystal symmetry.  An approximate (isotropic)
 treatment of cell esds is used for estimating esds involving l.s. planes.
;
loop_
  _geom_bond_atom_site_label_1
  _geom_bond_atom_site_label_2
  _geom_bond_distance
  _geom_bond_site_symmetry_2
  _geom_bond_publ_flag
 O1 C1 1.461(2) . ?
 O1 C7 1.455(2) . ?
 C1 C2 1.509(2) . ?
 C1 C7 1.494(2) . ?
 C1 C11 1.506(2) . ?
 C2 C3 1.361(2) . ?
 C2 C21 1.456(2) . ?
 C3 C4 1.529(2) . ?
 C3 C32 1.457(2) . ?
 C4 H4 1.0000 . ?
 C4 C5 1.532(2) . ?
 C4 C41 1.531(2) . ?
 C5 C6 1.338(2) . ?
 C5 C51 1.496(2) . ?
 C6 C7 1.499(2) . ?
 C6 C61 1.500(2) . ?
 C7 C71 1.506(2) . ?
 C11 C12 1.396(2) . ?
 C11 C16 1.392(3) . ?
 C12 H12 0.9500 . ?
 C12 C13 1.389(3) . ?
 C13 H13 0.9500 . ?
 C13 C14 1.381(3) . ?
 C14 H14 0.9500 . ?
 C14 C15 1.386(3) . ?
 C15 H15 0.9500 . ?
 C15 C16 1.387(3) . ?
 C16 H16 0.9500 . ?
 C21 C22 1.416(3) . ?
 C21 C26 1.410(3) . ?
 C22 H22 0.9500 . ?
 C22 C23 1.377(3) . ?
 C23 H23 0.9500 . ?
 C23 C24 1.397(3) . ?
 C24 H24 0.9500 . ?
 C24 C25 1.367(3) . ?
 C25 H25 0.9500 . ?
 C25 C26 1.416(3) . ?
 C26 C27 1.446(3) . ?
 C27 C28 1.409(3) . ?
 C27 C32 1.421(2) . ?
 C28 H28 0.9500 . ?
 C28 C29 1.371(3) . ?
 C29 H29 0.9500 . ?
 C29 C30 1.387(3) . ?
 C30 H30 0.9500 . ?
 C30 C31 1.378(3) . ?
 C31 H31 0.9500 . ?
 C31 C32 1.416(3) . ?
 C41 C42 1.392(3) . ?
 C41 C46 1.398(2) . ?
 C42 H42 0.9500 . ?
 C42 C43 1.388(3) . ?
 C43 H43 0.9500 . ?
 C43 C44 1.385(3) . ?
 C44 H44 0.9500 . ?
 C44 C45 1.384(3) . ?
 C45 H45 0.9500 . ?
 C45 C46 1.387(3) . ?
 C46 H46 0.9500 . ?
 C51 C52 1.398(3) . ?
 C51 C56 1.396(2) . ?
 C52 H52 0.9500 . ?
 C52 C53 1.388(3) . ?
 C53 H53 0.9500 . ?
 C53 C54 1.384(3) . ?
 C54 H54 0.9500 . ?
 C54 C55 1.386(3) . ?
 C55 H55 0.9500 . ?
 C55 C56 1.384(3) . ?
 C56 H56 0.9500 . ?
 C61 C62 1.391(3) . ?
 C61 C66 1.397(2) . ?
 C62 H62 0.9500 . ?
 C62 C63 1.386(3) . ?
 C63 H63 0.9500 . ?
 C63 C64 1.384(3) . ?
 C64 H64 0.9500 . ?
 C64 C65 1.384(3) . ?
 C65 H65 0.9500 . ?
 C65 C66 1.387(3) . ?
 C66 H66 0.9500 . ?
 C71 C72 1.395(3) . ?
 C71 C76 1.386(3) . ?
 C72 H72 0.9500 . ?
 C72 C73 1.385(3) . ?
 C73 H73 0.9500 . ?
 C73 C74 1.383(3) . ?
 C74 H74 0.9500 . ?
 C74 C75 1.385(3) . ?
 C75 H75 0.9500 . ?
 C75 C76 1.385(3) . ?
 C76 H76 0.9500 . ?

loop_
  _geom_angle_atom_site_label_1
  _geom_angle_atom_site_label_2
  _geom_angle_atom_site_label_3
  _geom_angle
  _geom_angle_site_symmetry_1
  _geom_angle_site_symmetry_3
  _geom_angle_publ_flag
 C7 O1 C1 61.65(10) . . ?
 O1 C1 C2 111.66(14) . . ?
 O1 C1 C7 59.00(10) . . ?
 O1 C1 C11 116.11(14) . . ?
 C7 C1 C2 123.45(14) . . ?
 C7 C1 C11 118.22(14) . . ?
 C11 C1 C2 114.91(14) . . ?
 C3 C2 C1 123.42(15) . . ?
 C3 C2 C21 121.10(16) . . ?
 C21 C2 C1 115.48(15) . . ?
 C2 C3 C4 121.83(15) . . ?
 C2 C3 C32 120.05(15) . . ?
 C32 C3 C4 118.09(15) . . ?
 C3 C4 H4 103.8 . . ?
 C3 C4 C5 112.97(14) . . ?
 C3 C4 C41 114.77(14) . . ?
 C5 C4 H4 103.8 . . ?
 C41 C4 H4 103.8 . . ?
 C41 C4 C5 115.78(14) . . ?
 C6 C5 C4 125.52(15) . . ?
 C6 C5 C51 120.27(15) . . ?
 C51 C5 C4 114.16(14) . . ?
 C5 C6 C7 123.21(15) . . ?
 C5 C6 C61 122.17(15) . . ?
 C7 C6 C61 114.62(14) . . ?
 O1 C7 C1 59.35(11) . . ?
 O1 C7 C6 115.01(14) . . ?
 O1 C7 C71 110.96(13) . . ?
 C1 C7 C6 122.68(15) . . ?
 C1 C7 C71 120.95(14) . . ?
 C6 C7 C71 113.83(14) . . ?
 C12 C11 C1 121.18(16) . . ?
 C16 C11 C1 120.22(15) . . ?
 C16 C11 C12 118.58(16) . . ?
 C11 C12 H12 119.6 . . ?
 C13 C12 C11 120.71(17) . . ?
 C13 C12 H12 119.6 . . ?
 C12 C13 H13 120.0 . . ?
 C14 C13 C12 120.02(17) . . ?
 C14 C13 H13 120.0 . . ?
 C13 C14 H14 120.1 . . ?
 C13 C14 C15 119.84(17) . . ?
 C15 C14 H14 120.1 . . ?
 C14 C15 H15 119.9 . . ?
 C14 C15 C16 120.24(18) . . ?
 C16 C15 H15 119.9 . . ?
 C11 C16 H16 119.7 . . ?
 C15 C16 C11 120.56(17) . . ?
 C15 C16 H16 119.7 . . ?
 C22 C21 C2 121.64(16) . . ?
 C26 C21 C2 119.64(16) . . ?
 C26 C21 C22 118.69(16) . . ?
 C21 C22 H22 119.4 . . ?
 C23 C22 C21 121.27(17) . . ?
 C23 C22 H22 119.4 . . ?
 C22 C23 H23 120.1 . . ?
 C22 C23 C24 119.80(18) . . ?
 C24 C23 H23 120.1 . . ?
 C23 C24 H24 119.9 . . ?
 C25 C24 C23 120.16(18) . . ?
 C25 C24 H24 119.9 . . ?
 C24 C25 H25 119.3 . . ?
 C24 C25 C26 121.45(19) . . ?
 C26 C25 H25 119.3 . . ?
 C21 C26 C25 118.63(17) . . ?
 C21 C26 C27 119.49(16) . . ?
 C25 C26 C27 121.87(17) . . ?
 C28 C27 C26 121.65(16) . . ?
 C28 C27 C32 118.55(16) . . ?
 C32 C27 C26 119.77(16) . . ?
 C27 C28 H28 119.1 . . ?
 C29 C28 C27 121.79(18) . . ?
 C29 C28 H28 119.1 . . ?
 C28 C29 H29 120.0 . . ?
 C28 C29 C30 119.90(18) . . ?
 C30 C29 H29 120.0 . . ?
 C29 C30 H30 119.9 . . ?
 C31 C30 C29 120.15(19) . . ?
 C31 C30 H30 119.9 . . ?
 C30 C31 H31 119.3 . . ?
 C30 C31 C32 121.41(18) . . ?
 C32 C31 H31 119.3 . . ?
 C27 C32 C3 119.51(15) . . ?
 C31 C32 C3 122.27(16) . . ?
 C31 C32 C27 118.14(16) . . ?
 C42 C41 C4 120.04(16) . . ?
 C42 C41 C46 118.29(16) . . ?
 C46 C41 C4 121.28(16) . . ?
 C41 C42 H42 119.5 . . ?
 C43 C42 C41 121.00(17) . . ?
 C43 C42 H42 119.5 . . ?
 C42 C43 H43 119.8 . . ?
 C44 C43 C42 120.37(17) . . ?
 C44 C43 H43 119.8 . . ?
 C43 C44 H44 120.5 . . ?
 C45 C44 C43 119.05(17) . . ?
 C45 C44 H44 120.5 . . ?
 C44 C45 H45 119.5 . . ?
 C44 C45 C46 120.93(17) . . ?
 C46 C45 H45 119.5 . . ?
 C41 C46 H46 119.8 . . ?
 C45 C46 C41 120.36(17) . . ?
 C45 C46 H46 119.8 . . ?
 C52 C51 C5 119.94(16) . . ?
 C56 C51 C5 121.37(16) . . ?
 C56 C51 C52 118.69(16) . . ?
 C51 C52 H52 119.9 . . ?
 C53 C52 C51 120.29(18) . . ?
 C53 C52 H52 119.9 . . ?
 C52 C53 H53 119.8 . . ?
 C54 C53 C52 120.31(19) . . ?
 C54 C53 H53 119.8 . . ?
 C53 C54 H54 120.1 . . ?
 C53 C54 C55 119.88(18) . . ?
 C55 C54 H54 120.1 . . ?
 C54 C55 H55 120.0 . . ?
 C56 C55 C54 120.06(18) . . ?
 C56 C55 H55 120.0 . . ?
 C51 C56 H56 119.6 . . ?
 C55 C56 C51 120.75(17) . . ?
 C55 C56 H56 119.6 . . ?
 C62 C61 C6 119.55(15) . . ?
 C62 C61 C66 118.45(16) . . ?
 C66 C61 C6 121.99(16) . . ?
 C61 C62 H62 119.6 . . ?
 C63 C62 C61 120.75(17) . . ?
 C63 C62 H62 119.6 . . ?
 C62 C63 H63 119.9 . . ?
 C64 C63 C62 120.29(17) . . ?
 C64 C63 H63 119.9 . . ?
 C63 C64 H64 120.1 . . ?
 C63 C64 C65 119.71(18) . . ?
 C65 C64 H64 120.1 . . ?
 C64 C65 H65 120.0 . . ?
 C64 C65 C66 120.05(18) . . ?
 C66 C65 H65 120.0 . . ?
 C61 C66 H66 119.6 . . ?
 C65 C66 C61 120.74(17) . . ?
 C65 C66 H66 119.6 . . ?
 C72 C71 C7 117.61(16) . . ?
 C76 C71 C7 122.95(16) . . ?
 C76 C71 C72 119.40(16) . . ?
 C71 C72 H72 119.8 . . ?
 C73 C72 C71 120.43(18) . . ?
 C73 C72 H72 119.8 . . ?
 C72 C73 H73 120.1 . . ?
 C74 C73 C72 119.80(18) . . ?
 C74 C73 H73 120.1 . . ?
 C73 C74 H74 120.0 . . ?
 C73 C74 C75 119.95(18) . . ?
 C75 C74 H74 120.0 . . ?
 C74 C75 H75 119.8 . . ?
 C74 C75 C76 120.43(19) . . ?
 C76 C75 H75 119.8 . . ?
 C71 C76 H76 120.0 . . ?
 C75 C76 C71 119.97(18) . . ?
 C75 C76 H76 120.0 . . ?

loop_
  _geom_torsion_atom_site_label_1
  _geom_torsion_atom_site_label_2
  _geom_torsion_atom_site_label_3
  _geom_torsion_atom_site_label_4
  _geom_torsion
  _geom_torsion_site_symmetry_1
  _geom_torsion_site_symmetry_2
  _geom_torsion_site_symmetry_3
  _geom_torsion_site_symmetry_4
  _geom_torsion_publ_flag
 O1 C7 C1 O1 0.000(1) . . . . ?
 C1 C2 C21 C22 -4.0(2) . . . . ?
 C1 C7 O1 C1 0.000(1) . . . . ?
 C1 C7 C71 C72 103.3(2) . . . . ?
 C1 C7 C71 C76 -78.8(2) . . . . ?
 C2 C1 O1 C7 116.96(15) . . . . ?
 C2 C1 C7 O1 -96.85(17) . . . . ?
 C2 C1 C7 C6 4.9(3) . . . . ?
 C2 C1 C11 C12 147.01(17) . . . . ?
 C2 C1 C11 C16 -34.4(2) . . . . ?
 C2 C3 C4 C5 55.9(2) . . . . ?
 C2 C3 C4 C41 -79.8(2) . . . . ?
 C2 C3 C32 C31 170.00(18) . . . . ?
 C3 C2 C1 O1 -113.41(18) . . . . ?
 C3 C2 C1 C7 -47.1(3) . . . . ?
 C3 C2 C1 C11 111.62(19) . . . . ?
 C3 C2 C21 C22 176.56(17) . . . . ?
 C3 C2 C21 C26 -1.5(3) . . . . ?
 C3 C4 C5 C6 -59.7(2) . . . . ?
 C3 C4 C5 C51 117.64(16) . . . . ?
 C3 C4 C41 C42 -31.9(2) . . . . ?
 C3 C4 C41 C46 155.37(16) . . . . ?
 C4 C3 C2 C1 9.5(3) . . . . ?
 C4 C3 C32 C31 -12.0(2) . . . . ?
 C4 C5 C6 C7 -3.7(3) . . . . ?
 C4 C5 C6 C61 175.22(16) . . . . ?
 C4 C5 C51 C52 -55.8(2) . . . . ?
 C4 C5 C51 C56 124.40(18) . . . . ?
 C5 C4 C41 C46 20.9(2) . . . . ?
 C5 C6 C7 O1 105.82(19) . . . . ?
 C5 C6 C7 C1 37.5(3) . . . . ?
 C5 C6 C61 C66 104.4(2) . . . . ?
 C6 C5 C4 C41 75.5(2) . . . . ?
 C6 C5 C51 C52 121.7(2) . . . . ?
 C6 C5 C51 C56 -58.1(2) . . . . ?
 C6 C7 O1 C1 -114.58(16) . . . . ?
 C6 C7 C1 O1 101.76(17) . . . . ?
 C6 C7 C71 C72 -94.31(19) . . . . ?
 C6 C7 C71 C76 83.6(2) . . . . ?
 C7 C1 O1 C7 0.000(1) . . . . ?
 C7 C1 C11 C12 -53.1(2) . . . . ?
 C7 C6 C61 C66 -76.6(2) . . . . ?
 C11 C1 O1 C7 -108.66(16) . . . . ?
 C11 C1 C7 O1 105.09(16) . . . . ?
 C11 C1 C7 C6 -153.16(16) . . . . ?
 C12 C11 C1 O1 14.1(2) . . . . ?
 C16 C11 C1 O1 -167.31(15) . . . . ?
 C16 C11 C1 C7 125.51(18) . . . . ?
 C21 C2 C1 O1 67.16(18) . . . . ?
 C21 C2 C1 C7 133.47(17) . . . . ?
 C21 C2 C1 C11 -67.8(2) . . . . ?
 C21 C2 C3 C4 -171.11(15) . . . . ?
 C21 C2 C3 C32 6.8(3) . . . . ?
 C26 C21 C2 C1 177.90(15) . . . . ?
 C27 C32 C3 C2 -6.6(2) . . . . ?
 C27 C32 C3 C4 171.35(15) . . . . ?
 C32 C3 C2 C1 -172.63(15) . . . . ?
 C32 C3 C4 C5 -122.05(16) . . . . ?
 C32 C3 C4 C41 102.25(18) . . . . ?
 C42 C41 C4 C5 -166.36(15) . . . . ?
 C51 C5 C4 C41 -107.13(17) . . . . ?
 C51 C5 C6 C7 179.09(15) . . . . ?
 C61 C6 C5 C51 -2.0(3) . . . . ?
 C61 C6 C7 O1 -73.17(18) . . . . ?
 C61 C6 C7 C1 -141.51(17) . . . . ?
 C62 C61 C6 C5 -76.3(2) . . . . ?
 C62 C61 C6 C7 102.73(18) . . . . ?
 C71 C7 O1 C1 114.41(16) . . . . ?
 C71 C7 C1 O1 -97.44(17) . . . . ?
 C71 C7 C1 C2 165.72(16) . . . . ?
 C71 C7 C1 C11 7.6(2) . . . . ?
 C71 C7 C6 C5 -124.57(18) . . . . ?
 C71 C7 C6 C61 56.4(2) . . . . ?
 C72 C71 C7 O1 37.3(2) . . . . ?
 C76 C71 C7 O1 -144.82(16) . . . . ?

_olex2_submission_special_instructions 'No special instructions were received'
_iucr_refine_instructions_details
;
TITL 17srv341 in P212121 #19
REM reset to P212121 #19
CELL 0.71073 10.1203 16.512 20.0664 90 90 90
ZERR 4 0.0006 0.0009 0.0011 0 0 0
LATT -1
SYMM 0.5-X,-Y,0.5+Z
SYMM 0.5+X,0.5-Y,-Z
SYMM -X,0.5+Y,0.5-Z
SFAC C H O
UNIT 196 136 4

L.S. 9
PLAN  5
SIZE 0.16 0.19 0.23
TEMP -153.15
CONF C2 C1 O1 C7
CONF C11 C1 O1 C7
CONF C7 C1 O1 C7
CONF C71 C7 O1 C1
CONF C1 C7 O1 C1
CONF C6 C7 O1 C1
CONF O1 C7 C1 O1
CONF C2 C1 C7 O1
CONF C11 C1 C7 O1
CONF C71 C7 C1 O1
CONF C71 C7 C1 C2
CONF C71 C7 C1 C11
CONF C6 C7 C1 O1
CONF C2 C1 C7 C6
CONF C11 C1 C7 C6
CONF C21 C2 C1 O1
CONF C21 C2 C1 C11
CONF C21 C2 C1 C7
CONF C3 C2 C1 O1
CONF C3 C2 C1 C11
CONF C3 C2 C1 C7
CONF C21 C2 C3 C4
CONF C4 C3 C2 C1
CONF C21 C2 C3 C32
CONF C32 C3 C2 C1
CONF C2 C3 C4 C5
CONF C32 C3 C4 C5
CONF C2 C3 C4 C41
CONF C32 C3 C4 C41
CONF C3 C4 C5 C51
CONF C51 C5 C4 C41
CONF C3 C4 C5 C6
CONF C6 C5 C4 C41
CONF C4 C5 C6 C61
CONF C61 C6 C5 C51
CONF C4 C5 C6 C7
CONF C51 C5 C6 C7
CONF C61 C6 C7 O1
CONF C5 C6 C7 O1
CONF C71 C7 C6 C61
CONF C71 C7 C6 C5
CONF C61 C6 C7 C1
CONF C5 C6 C7 C1
CONF C16 C11 C1 O1
CONF C2 C1 C11 C16
CONF C16 C11 C1 C7
CONF C12 C11 C1 O1
CONF C2 C1 C11 C12
CONF C7 C1 C11 C12
CONF C3 C2 C21 C26
CONF C26 C21 C2 C1
CONF C3 C2 C21 C22
CONF C1 C2 C21 C22
CONF C27 C32 C3 C4
CONF C27 C32 C3 C2
CONF C4 C3 C32 C31
CONF C2 C3 C32 C31
CONF C3 C4 C41 C42
CONF C42 C41 C4 C5
CONF C3 C4 C41 C46
CONF C5 C4 C41 C46
CONF C4 C5 C51 C56
CONF C6 C5 C51 C56
CONF C4 C5 C51 C52
CONF C6 C5 C51 C52
CONF C62 C61 C6 C5
CONF C62 C61 C6 C7
CONF C5 C6 C61 C66
CONF C7 C6 C61 C66
CONF C76 C71 C7 O1
CONF C1 C7 C71 C76
CONF C6 C7 C71 C76
CONF C72 C71 C7 O1
CONF C1 C7 C71 C72
CONF C6 C7 C71 C72
BOND $h
fmap 2
acta 
OMIT -2 58
OMIT 0 10 0
OMIT 0 6 0
OMIT 0 0 2
WGHT 0.048 0.46
FVAR 0.20145
REM <olex2.extras>
REM <HklSrc "%.\\17srv341.hkl">
REM </olex2.extras>

O1    3     0.08613  0.57931  0.59532  11.00000  0.01299  0.01857  0.01861 =
 0.00275  0.00007  0.00178 
C1    1     0.21029  0.56040  0.56163  11.00000  0.01262  0.01445  0.01778 =
 0.00087  0.00042  0.00078 
C2    1     0.20269  0.48088  0.52476  11.00000  0.01456  0.01505  0.01574 =
 0.00137  0.00144 -0.00234 
C3    1     0.27415  0.41427  0.54207  11.00000  0.01360  0.01607  0.01504 =
 0.00153  0.00040 -0.00221 
C4    1     0.35286  0.41048  0.60701  11.00000  0.01368  0.01415  0.01665 =
 0.00102 -0.00065 -0.00006 
AFIX 13
H4    2     0.37697  0.35197  0.61119  11.00000 -1.20000 
AFIX 0
C5    1     0.26797  0.42674  0.66876  11.00000  0.01484  0.01426  0.01476 =
 0.00151 -0.00099 -0.00375 
C6    1     0.19969  0.49463  0.68067  11.00000  0.01355  0.01512  0.01536 =
 0.00108 -0.00070 -0.00311 
C7    1     0.20379  0.56716  0.63581  11.00000  0.01156  0.01465  0.01718 =
 0.00075  0.00048  0.00029 
C11   1     0.27309  0.62864  0.52319  11.00000  0.01610  0.01628  0.01489 =
 0.00158 -0.00175 -0.00091 
C12   1     0.23181  0.70864  0.53184  11.00000  0.01989  0.01800  0.01868 =
 0.00176  0.00177  0.00203 
AFIX 43
H12   2     0.16062  0.72023  0.56119  11.00000 -1.20000 
AFIX 0
C13   1     0.29372  0.77146  0.49801  11.00000  0.02506  0.01532  0.02375 =
 0.00249 -0.00330 -0.00013 
AFIX 43
H13   2     0.26427  0.82560  0.50396  11.00000 -1.20000 
AFIX 0
C14   1     0.39808  0.75522  0.45570  11.00000  0.02282  0.02190  0.02400 =
 0.00600 -0.00192 -0.00625 
AFIX 43
H14   2     0.44152  0.79824  0.43317  11.00000 -1.20000 
AFIX 0
C15   1     0.43928  0.67598  0.44621  11.00000  0.01924  0.02672  0.02404 =
 0.00372  0.00555 -0.00228 
AFIX 43
H15   2     0.51101  0.66477  0.41710  11.00000 -1.20000 
AFIX 0
C16   1     0.37618  0.61302  0.47906  11.00000  0.01991  0.01632  0.02083 =
 0.00112  0.00155 -0.00001 
AFIX 43
H16   2     0.40353  0.55878  0.47140  11.00000 -1.20000 
AFIX 0
C21   1     0.11351  0.47946  0.46785  11.00000  0.01421  0.01942  0.01527 =
 0.00272  0.00124 -0.00221 
C22   1     0.03339  0.54688  0.45146  11.00000  0.01800  0.02121  0.01923 =
 0.00196 -0.00046  0.00133 
AFIX 43
H22   2     0.03982  0.59492  0.47731  11.00000 -1.20000 
AFIX 0
C23   1    -0.05365  0.54415  0.39879  11.00000  0.01816  0.02916  0.02265 =
 0.00519 -0.00172  0.00489 
AFIX 43
H23   2    -0.10621  0.59010  0.38834  11.00000 -1.20000 
AFIX 0
C24   1    -0.06445  0.47361  0.36075  11.00000  0.01941  0.03834  0.01972 =
 0.00038 -0.00429  0.00176 
AFIX 43
H24   2    -0.12478  0.47152  0.32452  11.00000 -1.20000 
AFIX 0
C25   1     0.01159  0.40758  0.37553  11.00000  0.02064  0.02970  0.01948 =
 -0.00257 -0.00323 -0.00266 
AFIX 43
H25   2     0.00289  0.35990  0.34939  11.00000 -1.20000 
AFIX 0
C26   1     0.10303  0.40869  0.42893  11.00000  0.01422  0.02164  0.01535 =
 0.00133  0.00134 -0.00286 
C27   1     0.18719  0.34014  0.44353  11.00000  0.01726  0.01857  0.01715 =
 0.00115  0.00063 -0.00400 
C28   1     0.18943  0.27099  0.40237  11.00000  0.02822  0.02289  0.01865 =
 -0.00252 -0.00372 -0.00258 
AFIX 43
H28   2     0.13089  0.26821  0.36544  11.00000 -1.20000 
AFIX 0
C29   1     0.27381  0.20763  0.41419  11.00000  0.04286  0.01902  0.02442 =
 -0.00558 -0.00336  0.00123 
AFIX 43
H29   2     0.27274  0.16154  0.38586  11.00000 -1.20000 
AFIX 0
C30   1     0.36072  0.21093  0.46756  11.00000  0.04182  0.01967  0.02979 =
 -0.00467 -0.00744  0.01074 
AFIX 43
H30   2     0.42018  0.16742  0.47533  11.00000 -1.20000 
AFIX 0
C31   1     0.36102  0.27715  0.50933  11.00000  0.02988  0.02145  0.02066 =
 -0.00207 -0.00672  0.00425 
AFIX 43
H31   2     0.42131  0.27874  0.54559  11.00000 -1.20000 
AFIX 0
C32   1     0.27342  0.34288  0.49936  11.00000  0.01827  0.01563  0.01617 =
 0.00147  0.00024 -0.00232 
C41   1     0.48649  0.45382  0.60501  11.00000  0.01298  0.01356  0.01908 =
 0.00170 -0.00226  0.00258 
C42   1     0.55811  0.45711  0.54584  11.00000  0.01894  0.02231  0.01867 =
 0.00058 -0.00207  0.00050 
AFIX 43
H42   2     0.51981  0.43688  0.50595  11.00000 -1.20000 
AFIX 0
C43   1     0.68460  0.48950  0.54424  11.00000  0.01874  0.02592  0.02398 =
 0.00315  0.00356  0.00050 
AFIX 43
H43   2     0.73163  0.49175  0.50331  11.00000 -1.20000 
AFIX 0
C44   1     0.74269  0.51857  0.60200  11.00000  0.01632  0.01848  0.03114 =
 0.00313 -0.00140 -0.00233 
AFIX 43
H44   2     0.82927  0.54077  0.60099  11.00000 -1.20000 
AFIX 0
C45   1     0.67274  0.51481  0.66121  11.00000  0.02127  0.01820  0.02467 =
 -0.00169 -0.00614 -0.00049 
AFIX 43
H45   2     0.71200  0.53451  0.70105  11.00000 -1.20000 
AFIX 0
C46   1     0.54617  0.48270  0.66319  11.00000  0.01794  0.01733  0.01925 =
 0.00044 -0.00150  0.00097 
AFIX 43
H46   2     0.49977  0.48031  0.70430  11.00000 -1.20000 
AFIX 0
C51   1     0.26063  0.35710  0.71634  11.00000  0.01556  0.01556  0.01941 =
 0.00344  0.00279  0.00156 
C52   1     0.21746  0.28138  0.69408  11.00000  0.02768  0.01825  0.02361 =
 0.00046  0.00184 -0.00120 
AFIX 43
H52   2     0.19464  0.27401  0.64856  11.00000 -1.20000 
AFIX 0
C53   1     0.20777  0.21689  0.73819  11.00000  0.03417  0.01467  0.03630 =
 0.00220  0.00949 -0.00229 
AFIX 43
H53   2     0.17808  0.16564  0.72275  11.00000 -1.20000 
AFIX 0
C54   1     0.24117  0.22692  0.80457  11.00000  0.03580  0.02117  0.03092 =
 0.01008  0.01150  0.00558 
AFIX 43
H54   2     0.23323  0.18285  0.83473  11.00000 -1.20000 
AFIX 0
C55   1     0.28620  0.30137  0.82695  11.00000  0.02687  0.02509  0.02128 =
 0.00559  0.00348  0.00597 
AFIX 43
H55   2     0.31052  0.30809  0.87234  11.00000 -1.20000 
AFIX 0
C56   1     0.29578  0.36592  0.78323  11.00000  0.01935  0.01985  0.01931 =
 0.00244  0.00101  0.00211 
AFIX 43
H56   2     0.32662  0.41681  0.79891  11.00000 -1.20000 
AFIX 0
C61   1     0.11056  0.50333  0.73996  11.00000  0.01607  0.01403  0.01644 =
 0.00228  0.00021  0.00145 
C62   1    -0.01240  0.46574  0.73977  11.00000  0.01850  0.01655  0.01946 =
 0.00014 -0.00054 -0.00093 
AFIX 43
H62   2    -0.03902  0.43502  0.70206  11.00000 -1.20000 
AFIX 0
C63   1    -0.09653  0.47259  0.79396  11.00000  0.01600  0.02168  0.02609 =
 0.00161  0.00219 -0.00178 
AFIX 43
H63   2    -0.17965  0.44585  0.79346  11.00000 -1.20000 
AFIX 0
C64   1    -0.06001  0.51821  0.84881  11.00000  0.02090  0.02712  0.01940 =
 0.00136  0.00461  0.00132 
AFIX 43
H64   2    -0.11811  0.52313  0.88577  11.00000 -1.20000 
AFIX 0
C65   1     0.06157  0.55664  0.84957  11.00000  0.02584  0.02943  0.01711 =
 -0.00314 -0.00072 -0.00299 
AFIX 43
H65   2     0.08682  0.58825  0.88702  11.00000 -1.20000 
AFIX 0
C66   1     0.14653  0.54903  0.79568  11.00000  0.01777  0.02249  0.01909 =
 0.00058 -0.00028 -0.00439 
AFIX 43
H66   2     0.23011  0.57519  0.79667  11.00000 -1.20000 
AFIX 0
C71   1     0.24289  0.64429  0.67066  11.00000  0.01949  0.01156  0.01599 =
 0.00260  0.00105 -0.00025 
C72   1     0.14186  0.69414  0.69417  11.00000  0.02019  0.01871  0.02176 =
 0.00039  0.00063  0.00181 
AFIX 43
H72   2     0.05227  0.67922  0.68718  11.00000 -1.20000 
AFIX 0
C73   1     0.17131  0.76527  0.72764  11.00000  0.03143  0.01940  0.02257 =
 -0.00254  0.00396  0.00678 
AFIX 43
H73   2     0.10213  0.79927  0.74318  11.00000 -1.20000 
AFIX 0
C74   1     0.30175  0.78664  0.73837  11.00000  0.03833  0.01524  0.02420 =
 -0.00223 -0.00118 -0.00229 
AFIX 43
H74   2     0.32230  0.83548  0.76115  11.00000 -1.20000 
AFIX 0
C75   1     0.40236  0.73679  0.71587  11.00000  0.02529  0.02044  0.02899 =
 0.00069 -0.00252 -0.00564 
AFIX 43
H75   2     0.49185  0.75130  0.72374  11.00000 -1.20000 
AFIX 0
C76   1     0.37337  0.66590  0.68197  11.00000  0.01833  0.01688  0.02440 =
 -0.00013  0.00131  0.00036 
AFIX 43
H76   2     0.44285  0.63211  0.66648  11.00000 -1.20000 
AFIX 0
HKLF 4

END
;
