# Supplementary material for: Extended Conjugation Attenuates the Quenching of Aggregation‐Induced Emitters by Photocyclization Pathways
Source: Angew Chem Int Ed Engl. 2022 Apr 13;61(24):e202202193. doi: 10.1002/anie.202202193 (PMC9325432; doi:10.1002/anie.202202193)
Supplement: Supplementary file 2 — Supporting Information [file ANIE-61-0-s002.cif]

data_aP5C7_16srv156


_audit_creation_date              2016-04-25
_audit_creation_method
;
Olex2 1.2-beta
(compiled 2016.02.19 svn.r3266 for OlexSys, GUI svn.r5155)
;
_publ_requested_journal           'JACS'
_publ_section_title
;
Extended Conjugation Attenuates the Quenching of Aggregation-Induced Emitters by
Photocyclization Pathways
;

_publ_contact_author_name         'Dmitry Yufit'
_publ_contact_author_address
;
Department of Chemistry
Durham University
South Rd.
Durham
DH1 3LE
UK
;
_publ_contact_author_email        'd.s.yufit@durham.ac.uk'


_publ_contact_letter
;
The CIF file contains data for the structure asym-phenPh5C7H from
the paper 

"Extended Conjugation Attenuates the Quenching of Aggregation-Induced
Emitters by Photocyclization Pathways"

by A.T.Turley, P.K.Saha, A.Danos, A.N.Bismillah, A.P.Monkman,
D.S.Yufit, B.F.E.Curchod, M.K.Etherington and P.R.McGonigal

The paper will be submitted to JACS shortly. 
;
loop_
_publ_author_name
_publ_author_address

'Turley, Andrew T.'
;
Department of Chemistry
Durham University
South Rd.
Durham
DH1 3LE
UK
;

'Saha, Promeet K.'
;
Department of Chemistry
Durham University
South Rd.
Durham
DH1 3LE
UK
;

'Danos, Andrew'
;
Department of Physics
Durham University
South Rd.
Durham
DH1 3LE
UK
;

'Bismillah, Aisha N.'
;
Department of Chemistry
Durham University
South Rd.
Durham
DH1 3LE
UK
;

'Monkman, Andrew P.'
;
Department of Physics
Durham University
South Rd.
Durham
DH1 3LE
UK
;

'Yufit, Dmitry S.'
;
Department of Chemistry
Durham University
South Rd.
Durham
DH1 3LE
UK
;

'Curchod, Basile F.E.'
;
Department of Chemistry
Durham University
South Rd.
Durham
DH1 3LE
UK
;

'Etherington, Marc K.'
;
Department of Physics
Durham University
South Rd.
Durham
DH1 3LE
UK
;

'McGonigal, Paul R.'
;
Department of Chemistry
Durham University
South Rd.
Durham
DH1 3LE
UK
;


_publ_section_references
;
Dolomanov, O. V., Bourhis, L. J., Gildea, R. J., Howard, J. A. K. & Puschmann,
H. (2009). <i>J. Appl. Cryst.</i> <b>42</b>, 339--341.

Sheldrick, G. M. (2008). <i>Acta Cryst.</i> A<b>64</b>, 112--122.
;
_chemical_name_common             ?
_chemical_name_systematic
?
_chemical_formula_moiety          'C49 H34'
_chemical_formula_sum             'C49 H34'
_chemical_formula_weight          622.76
_chemical_melting_point           ?
loop_
  _atom_type_symbol
  _atom_type_description
  _atom_type_scat_dispersion_real
  _atom_type_scat_dispersion_imag
  _atom_type_scat_source
 'C' 'C' 0.0181 0.0091 'International Tables Vol C Tables 4.2.6.8 and 6.1.1.4'
 'H' 'H' 0.0000 0.0000 'International Tables Vol C Tables 4.2.6.8 and 6.1.1.4'

_space_group_crystal_system       triclinic
_space_group_IT_number            2
_space_group_name_H-M_alt         'P -1'
_space_group_name_Hall            '-P 1'
loop_
  _space_group_symop_id
  _space_group_symop_operation_xyz
 1 'x, y, z'
 2 '-x, -y, -z'

_cell_length_a                    9.6538(4)
_cell_length_b                    18.4913(7)
_cell_length_c                    20.4317(7)
_cell_angle_alpha                 74.979(2)
_cell_angle_beta                  77.015(2)
_cell_angle_gamma                 74.871(2)
_cell_volume                      3352.0(2)
_cell_formula_units_Z             4
_cell_measurement_reflns_used     4447
_cell_measurement_temperature     120.0
_cell_measurement_theta_max       74.12
_cell_measurement_theta_min       2.53
_exptl_absorpt_coefficient_mu     0.528
_exptl_absorpt_correction_T_max   1.0000
_exptl_absorpt_correction_T_min   0.8049
_exptl_absorpt_correction_type    multi-scan
_exptl_absorpt_process_details
;
SADABS-2014/4 (Bruker,2014/4) was used for absorption correction.
wR2(int) was 0.0890 before and 0.0649 after correction.
The Ratio of minimum to maximum transmission is 0.8049.
The \l/2 correction factor is Not present.
;
_exptl_crystal_colour             'clear colourless'
_exptl_crystal_colour_lustre      clear
_exptl_crystal_colour_primary     colourless
_exptl_crystal_density_diffrn     1.234
_exptl_crystal_density_meas       ?
_exptl_crystal_density_method     'not measured'
_exptl_crystal_description        plank
_exptl_crystal_F_000              1312
_exptl_crystal_size_max           0.22
_exptl_crystal_size_mid           0.1
_exptl_crystal_size_min           0.01
_exptl_special_details
?
_diffrn_reflns_av_R_equivalents   0.1664
_diffrn_reflns_av_unetI/netI      0.1647
_diffrn_reflns_limit_h_max        11
_diffrn_reflns_limit_h_min        -9
_diffrn_reflns_limit_k_max        22
_diffrn_reflns_limit_k_min        -22
_diffrn_reflns_limit_l_max        24
_diffrn_reflns_limit_l_min        -24
_diffrn_reflns_number             38236
_diffrn_reflns_theta_full         68.99
_diffrn_reflns_theta_max          68.99
_diffrn_reflns_theta_min          2.27
_diffrn_ambient_temperature       120.0
_diffrn_detector                  'Bruker PHOTON 100 CMOS'
_diffrn_detector_area_resol_mean  10.4
_diffrn_detector_type             'CMOS sensor'
_diffrn_measured_fraction_theta_full 0.961
_diffrn_measured_fraction_theta_max 0.961
_diffrn_measurement_device        '3-circle diffractometer'
_diffrn_measurement_device_type   'Bruker D8 Venture'
_diffrn_measurement_method        '\f and \w scans'
_diffrn_radiation_monochromator   'focusing mirrors'
_diffrn_radiation_probe           x-ray
_diffrn_radiation_type            CuK\a
_diffrn_radiation_wavelength      1.54178
_diffrn_source                    'microfocus sealed X-ray tube'
_diffrn_source_type               'Incoatec I\mS microsource'
_diffrn_standards_decay_%         ?
_diffrn_standards_interval_count  ?
_diffrn_standards_interval_time   ?
_diffrn_standards_number          0
_reflns_number_gt                 5760
_reflns_number_total              11995
_reflns_threshold_expression      >2sigma(I)
_computing.bruker_data_scaling    'SADABS V2012/1 (Bruker AXS Inc.)'
_computing_cell_refinement        'SAINT v8.34A (Bruker, 2013)'
_computing_data_collection        'APEX2 v.2013.4_1 (Bruker, 2013)'
_computing_data_reduction         'SAINT v8.34A (Bruker, 2013)'
_computing_molecular_graphics     'Olex2 (Dolomanov et al., 2009)'
_computing_publication_material   'Olex2 (Dolomanov et al., 2009)'
_computing_structure_refinement   'XL (Sheldrick, 2008)'
_computing_structure_solution     'XS (Sheldrick, 2008)'
_refine_diff_density_max          0.323
_refine_diff_density_min          -0.252
_refine_diff_density_rms          0.063
_refine_ls_extinction_coef        0.00178(15)
_refine_ls_extinction_expression  'Fc^*^=kFc[1+0.001xFc^2^\l^3^/sin(2\q)]^-1/4^'
_refine_ls_extinction_method      SHELXL
_refine_ls_goodness_of_fit_ref    1.012
_refine_ls_hydrogen_treatment     constr
_refine_ls_matrix_type            full
_refine_ls_number_parameters      884
_refine_ls_number_reflns          11995
_refine_ls_number_restraints      0
_refine_ls_R_factor_all           0.1841
_refine_ls_R_factor_gt            0.0781
_refine_ls_restrained_S_all       1.012
_refine_ls_shift/su_max           0.000
_refine_ls_shift/su_mean          0.000
_refine_ls_structure_factor_coef  Fsqd
_refine_ls_weighting_details
'calc w=1/[\s^2^(Fo^2^)+(0.0700P)^2^+0.0000P] where P=(Fo^2^+2Fc^2^)/3'
_refine_ls_weighting_scheme       calc
_refine_ls_wR_factor_gt           0.1465
_refine_ls_wR_factor_ref          0.1855
_refine_special_details
;
 Refinement of F^2^ against ALL reflections.  The weighted R-factor wR and 
 goodness of fit S are based on F^2^, conventional R-factors R are based 
 on F, with F set to zero for negative F^2^. The threshold expression of 
 F^2^ > 2sigma(F^2^) is used only for calculating R-factors(gt) etc. and is 
 not relevant to the choice of reflections for refinement.  R-factors based 
 on F^2^ are statistically about twice as large as those based on F, and R- 
 factors based on ALL data will be even larger. 
;
_olex2_refinement_description
;
1. Fixed Uiso
 At 1.2 times of:
  All C(H) groups
2.a Ternary CH refined with riding coordinates:
 C3(H3), C7A(H7A)
2.b Aromatic/amide H refined with riding coordinates:
 C9(H9), C10(H10), C11(H11), C12(H12), C13(H13), C15(H15), C16(H16), C17(H17),
 C18(H18), C21(H21), C22(H22), C23(H23), C24(H24), C27(H27), C28(H28), C29(H29),
  C30(H30), C31(H31), C33(H33), C34(H34), C35(H35), C36(H36), C37(H37),
 C39(H39), C40(H40), C41(H41), C42(H42), C43(H43), C45(H45), C46(H46), C47(H47),
  C48(H48), C49(H49), C9A(H9A), C10A(H10A), C11A(H11A), C12A(H12A), C13A(H13A),
 C15A(H15A), C16A(H16A), C17A(H17A), C18A(H18A), C21A(H21A), C22A(H22A),
 C23A(H23A), C24A(H24A), C27A(H27A), C28A(H28A), C29A(H29A), C30A(H30A),
 C31A(H31A), C33A(H33A), C34A(H34A), C35A(H35A), C36A(H36A), C37A(H37A),
 C39A(H39A), C40A(H40A), C41A(H41A), C42A(H42A), C43A(H43A), C45A(H45A),
 C46A(H46A), C47A(H47A), C48A(H48A), C49A(H49A)
;
_atom_sites_solution_hydrogens    geom
_atom_sites_solution_primary      direct
_atom_sites_solution_secondary    difmap
loop_
  _atom_site_label
  _atom_site_type_symbol
  _atom_site_fract_x
  _atom_site_fract_y
  _atom_site_fract_z
  _atom_site_U_iso_or_equiv
  _atom_site_adp_type
  _atom_site_occupancy
  _atom_site_calc_flag
  _atom_site_disorder_assembly
  _atom_site_disorder_group
  _atom_site_refinement_flags_posn
 C1 C 1.0730(4) 0.2950(2) 0.50220(19) 0.0231(10) Uani 1 d . . .
 C2 C 0.9296(4) 0.3302(2) 0.5140(2) 0.0237(10) Uani 1 d . . .
 C3 C 0.8225(4) 0.2921(2) 0.5714(2) 0.0252(10) Uani 1 d . . .
 H3 H 0.7330 0.3334 0.5770 0.030 Uiso 1 calc . . R
 C4 C 0.8827(4) 0.2745(2) 0.6378(2) 0.0254(10) Uani 1 d . . .
 C5 C 1.0052(4) 0.2188(2) 0.6464(2) 0.0233(10) Uani 1 d . . .
 C6 C 1.0808(4) 0.1744(2) 0.5926(2) 0.0247(10) Uani 1 d . . .
 C7 C 1.1189(4) 0.2098(2) 0.5264(2) 0.0215(9) Uani 1 d . . .
 C8 C 1.2042(4) 0.1688(2) 0.4718(2) 0.0237(10) Uani 1 d . . .
 C9 C 1.3340(4) 0.1134(2) 0.4823(2) 0.0284(10) Uani 1 d . . .
 H9 H 1.3610 0.0973 0.5266 0.034 Uiso 1 calc . . R
 C10 C 1.4220(5) 0.0825(2) 0.4281(2) 0.0326(11) Uani 1 d . . .
 H10 H 1.5108 0.0467 0.4352 0.039 Uiso 1 calc . . R
 C11 C 1.3822(5) 0.1029(3) 0.3644(2) 0.0397(12) Uani 1 d . . .
 H11 H 1.4422 0.0804 0.3280 0.048 Uiso 1 calc . . R
 C12 C 1.2536(5) 0.1569(3) 0.3527(2) 0.0373(12) Uani 1 d . . .
 H12 H 1.2253 0.1716 0.3087 0.045 Uiso 1 calc . . R
 C13 C 1.1694(5) 0.1881(2) 0.4065(2) 0.0333(11) Uani 1 d . . .
 H13 H 1.0823 0.2249 0.3984 0.040 Uiso 1 calc . . R
 C14 C 1.1811(4) 0.3392(2) 0.4644(2) 0.0236(10) Uani 1 d . . .
 C15 C 1.3308(4) 0.3074(2) 0.4638(2) 0.0296(11) Uani 1 d . . .
 H15 H 1.3612 0.2552 0.4854 0.036 Uiso 1 calc . . R
 C16 C 1.4324(5) 0.3499(2) 0.4329(2) 0.0314(11) Uani 1 d . . .
 H16 H 1.5325 0.3275 0.4340 0.038 Uiso 1 calc . . R
 C17 C 1.3908(5) 0.4264(2) 0.3994(2) 0.0327(11) Uani 1 d . . .
 H17 H 1.4628 0.4550 0.3758 0.039 Uiso 1 calc . . R
 C18 C 1.2457(4) 0.4602(2) 0.4006(2) 0.0285(10) Uani 1 d . . .
 H18 H 1.2176 0.5127 0.3793 0.034 Uiso 1 calc . . R
 C19 C 1.1376(4) 0.4172(2) 0.4337(2) 0.0236(10) Uani 1 d . . .
 C20 C 0.9832(4) 0.4513(2) 0.4363(2) 0.0238(10) Uani 1 d . . .
 C21 C 0.9314(4) 0.5262(2) 0.4006(2) 0.0322(11) Uani 1 d . . .
 H21 H 0.9994 0.5566 0.3754 0.039 Uiso 1 calc . . R
 C22 C 0.7857(5) 0.5566(3) 0.4010(2) 0.0356(12) Uani 1 d . . .
 H22 H 0.7536 0.6075 0.3767 0.043 Uiso 1 calc . . R
 C23 C 0.6851(5) 0.5124(2) 0.4373(2) 0.0303(11) Uani 1 d . . .
 H23 H 0.5843 0.5324 0.4362 0.036 Uiso 1 calc . . R
 C24 C 0.7308(4) 0.4401(2) 0.4746(2) 0.0260(10) Uani 1 d . . .
 H24 H 0.6606 0.4111 0.5000 0.031 Uiso 1 calc . . R
 C25 C 0.8797(4) 0.4078(2) 0.47616(19) 0.0207(9) Uani 1 d . . .
 C26 C 0.7704(4) 0.2264(2) 0.5590(2) 0.0293(11) Uani 1 d . . .
 C27 C 0.7741(4) 0.2175(2) 0.4931(2) 0.0307(11) Uani 1 d . . .
 H27 H 0.8157 0.2513 0.4547 0.037 Uiso 1 calc . . R
 C28 C 0.7184(5) 0.1605(3) 0.4820(3) 0.0386(12) Uani 1 d . . .
 H28 H 0.7212 0.1555 0.4366 0.046 Uiso 1 calc . . R
 C29 C 0.6583(5) 0.1108(3) 0.5385(3) 0.0446(13) Uani 1 d . . .
 H29 H 0.6211 0.0711 0.5315 0.053 Uiso 1 calc . . R
 C30 C 0.6521(5) 0.1186(3) 0.6042(3) 0.0464(13) Uani 1 d . . .
 H30 H 0.6106 0.0846 0.6425 0.056 Uiso 1 calc . . R
 C31 C 0.7066(5) 0.1762(3) 0.6145(2) 0.0379(12) Uani 1 d . . .
 H31 H 0.7006 0.1819 0.6600 0.045 Uiso 1 calc . . R
 C32 C 0.8027(4) 0.3218(2) 0.6887(2) 0.0251(10) Uani 1 d . . .
 C33 C 0.6489(4) 0.3418(2) 0.6974(2) 0.0324(11) Uani 1 d . . .
 H33 H 0.5996 0.3248 0.6708 0.039 Uiso 1 calc . . R
 C34 C 0.5697(5) 0.3857(3) 0.7441(2) 0.0362(12) Uani 1 d . . .
 H34 H 0.4664 0.3982 0.7494 0.043 Uiso 1 calc . . R
 C35 C 0.6376(5) 0.4115(3) 0.7827(2) 0.0376(12) Uani 1 d . . .
 H35 H 0.5816 0.4414 0.8149 0.045 Uiso 1 calc . . R
 C36 C 0.7881(5) 0.3940(2) 0.7748(2) 0.0337(11) Uani 1 d . . .
 H36 H 0.8356 0.4127 0.8009 0.040 Uiso 1 calc . . R
 C37 C 0.8694(5) 0.3490(2) 0.7286(2) 0.0304(11) Uani 1 d . . .
 H37 H 0.9726 0.3365 0.7240 0.036 Uiso 1 calc . . R
 C38 C 1.0769(4) 0.2000(2) 0.7076(2) 0.0254(10) Uani 1 d . . .
 C39 C 1.0077(5) 0.1736(2) 0.7744(2) 0.0287(10) Uani 1 d . . .
 H39 H 0.9120 0.1650 0.7817 0.034 Uiso 1 calc . . R
 C40 C 1.0779(5) 0.1601(3) 0.8297(2) 0.0371(12) Uani 1 d . . .
 H40 H 1.0297 0.1423 0.8747 0.045 Uiso 1 calc . . R
 C41 C 1.2170(5) 0.1719(3) 0.8205(2) 0.0424(13) Uani 1 d . . .
 H41 H 1.2638 0.1633 0.8589 0.051 Uiso 1 calc . . R
 C42 C 1.2883(5) 0.1967(3) 0.7538(2) 0.0435(13) Uani 1 d . . .
 H42 H 1.3848 0.2040 0.7467 0.052 Uiso 1 calc . . R
 C43 C 1.2192(4) 0.2107(2) 0.6985(2) 0.0329(11) Uani 1 d . . .
 H43 H 1.2683 0.2278 0.6535 0.040 Uiso 1 calc . . R
 C44 C 1.1014(4) 0.0886(2) 0.6148(2) 0.0268(10) Uani 1 d . . .
 C45 C 1.0273(5) 0.0522(2) 0.5858(2) 0.0335(11) Uani 1 d . . .
 H45 H 0.9735 0.0817 0.5506 0.040 Uiso 1 calc . . R
 C46 C 1.0304(5) -0.0259(3) 0.6074(2) 0.0384(12) Uani 1 d . . .
 H46 H 0.9784 -0.0491 0.5873 0.046 Uiso 1 calc . . R
 C47 C 1.1092(5) -0.0695(3) 0.6580(2) 0.0430(13) Uani 1 d . . .
 H47 H 1.1102 -0.1227 0.6734 0.052 Uiso 1 calc . . R
 C48 C 1.1867(5) -0.0355(3) 0.6862(2) 0.0436(13) Uani 1 d . . .
 H48 H 1.2430 -0.0659 0.7202 0.052 Uiso 1 calc . . R
 C49 C 1.1832(5) 0.0433(2) 0.6652(2) 0.0360(12) Uani 1 d . . .
 H49 H 1.2365 0.0659 0.6852 0.043 Uiso 1 calc . . R
 C1A C 0.0706(4) 0.2674(2) 0.1403(2) 0.0238(10) Uani 1 d . . .
 C2A C 0.2149(4) 0.2667(2) 0.12782(19) 0.0216(9) Uani 1 d . . .
 C3A C 0.3164(4) 0.2276(2) 0.0744(2) 0.0205(9) Uani 1 d . . .
 C4A C 0.2963(4) 0.2452(2) 0.0079(2) 0.0198(9) Uani 1 d . . .
 C5A C 0.1681(4) 0.3026(2) -0.0162(2) 0.0226(9) Uani 1 d . . .
 C6A C 0.0322(4) 0.3020(2) 0.01996(19) 0.0202(9) Uani 1 d . . .
 C7A C 0.0035(4) 0.2463(2) 0.0888(2) 0.0249(10) Uani 1 d . . .
 H7A H -0.1042 0.2589 0.1045 0.030 Uiso 1 calc . . R
 C8A C 0.0422(4) 0.1615(2) 0.0862(2) 0.0225(10) Uani 1 d . . .
 C9A C 0.0653(4) 0.1367(2) 0.0256(2) 0.0246(10) Uani 1 d . . .
 H9A H 0.0616 0.1734 -0.0165 0.030 Uiso 1 calc . . R
 C10A C 0.0937(4) 0.0596(3) 0.0250(2) 0.0324(11) Uani 1 d . . .
 H10A H 0.1102 0.0437 -0.0173 0.039 Uiso 1 calc . . R
 C11A C 0.0980(4) 0.0058(3) 0.0860(2) 0.0356(12) Uani 1 d . . .
 H11A H 0.1197 -0.0473 0.0858 0.043 Uiso 1 calc . . R
 C12A C 0.0708(4) 0.0293(3) 0.1472(2) 0.0351(11) Uani 1 d . . .
 H12A H 0.0705 -0.0077 0.1893 0.042 Uiso 1 calc . . R
 C13A C 0.0440(4) 0.1064(2) 0.1479(2) 0.0311(11) Uani 1 d . . .
 H13A H 0.0267 0.1220 0.1903 0.037 Uiso 1 calc . . R
 C14A C -0.0213(4) 0.2934(2) 0.2007(2) 0.0250(10) Uani 1 d . . .
 C15A C -0.1650(4) 0.2833(2) 0.2230(2) 0.0306(11) Uani 1 d . . .
 H15A H -0.2053 0.2607 0.1970 0.037 Uiso 1 calc . . R
 C16A C -0.2493(5) 0.3054(3) 0.2818(2) 0.0358(12) Uani 1 d . . .
 H16A H -0.3460 0.2976 0.2959 0.043 Uiso 1 calc . . R
 C17A C -0.1914(5) 0.3392(2) 0.3202(2) 0.0366(12) Uani 1 d . . .
 H17A H -0.2494 0.3557 0.3599 0.044 Uiso 1 calc . . R
 C18A C -0.0517(5) 0.3484(2) 0.3004(2) 0.0330(11) Uani 1 d . . .
 H18A H -0.0132 0.3707 0.3273 0.040 Uiso 1 calc . . R
 C19A C 0.0383(4) 0.3256(2) 0.2408(2) 0.0254(10) Uani 1 d . . .
 C20A C 0.1868(4) 0.3357(2) 0.2206(2) 0.0251(10) Uani 1 d . . .
 C21A C 0.2468(5) 0.3764(2) 0.2528(2) 0.0350(11) Uani 1 d . . .
 H21A H 0.1890 0.3974 0.2905 0.042 Uiso 1 calc . . R
 C22A C 0.3871(5) 0.3861(3) 0.2306(2) 0.0390(12) Uani 1 d . . .
 H22A H 0.4258 0.4132 0.2534 0.047 Uiso 1 calc . . R
 C23A C 0.4726(5) 0.3570(2) 0.1756(2) 0.0329(11) Uani 1 d . . .
 H23A H 0.5690 0.3649 0.1604 0.040 Uiso 1 calc . . R
 C24A C 0.4194(4) 0.3167(2) 0.1428(2) 0.0298(10) Uani 1 d . . .
 H24A H 0.4791 0.2973 0.1047 0.036 Uiso 1 calc . . R
 C25A C 0.2759(4) 0.3039(2) 0.1653(2) 0.0235(10) Uani 1 d . . .
 C26A C 0.4387(4) 0.1654(2) 0.1007(2) 0.0227(9) Uani 1 d . . .
 C27A C 0.4080(4) 0.1122(2) 0.1603(2) 0.0274(10) Uani 1 d . . .
 H27A H 0.3110 0.1168 0.1846 0.033 Uiso 1 calc . . R
 C28A C 0.5169(5) 0.0517(2) 0.1855(2) 0.0350(11) Uani 1 d . . .
 H28A H 0.4928 0.0146 0.2256 0.042 Uiso 1 calc . . R
 C29A C 0.6582(5) 0.0458(3) 0.1525(2) 0.0363(12) Uani 1 d . . .
 H29A H 0.7327 0.0054 0.1702 0.044 Uiso 1 calc . . R
 C30A C 0.6914(4) 0.0988(2) 0.0935(2) 0.0315(11) Uani 1 d . . .
 H30A H 0.7893 0.0947 0.0705 0.038 Uiso 1 calc . . R
 C31A C 0.5832(4) 0.1583(2) 0.0673(2) 0.0260(10) Uani 1 d . . .
 H31A H 0.6077 0.1943 0.0264 0.031 Uiso 1 calc . . R
 C32A C 0.3979(4) 0.2025(2) -0.0438(2) 0.0229(10) Uani 1 d . . .
 C33A C 0.4143(4) 0.1233(2) -0.0331(2) 0.0247(10) Uani 1 d . . .
 H33A H 0.3613 0.0972 0.0070 0.030 Uiso 1 calc . . R
 C34A C 0.5058(4) 0.0822(2) -0.0795(2) 0.0313(11) Uani 1 d . . .
 H34A H 0.5139 0.0284 -0.0716 0.038 Uiso 1 calc . . R
 C35A C 0.5858(5) 0.1192(3) -0.1374(2) 0.0379(12) Uani 1 d . . .
 H35A H 0.6489 0.0910 -0.1694 0.046 Uiso 1 calc . . R
 C36A C 0.5736(4) 0.1971(3) -0.1486(2) 0.0359(12) Uani 1 d . . .
 H36A H 0.6298 0.2225 -0.1879 0.043 Uiso 1 calc . . R
 C37A C 0.4797(4) 0.2384(2) -0.1028(2) 0.0276(10) Uani 1 d . . .
 H37A H 0.4706 0.2923 -0.1116 0.033 Uiso 1 calc . . R
 C38A C 0.1919(4) 0.3603(2) -0.0813(2) 0.0241(10) Uani 1 d . . .
 C39A C 0.1411(4) 0.3614(3) -0.1394(2) 0.0339(11) Uani 1 d . . .
 H39A H 0.0980 0.3210 -0.1403 0.041 Uiso 1 calc . . R
 C40A C 0.1523(5) 0.4211(3) -0.1971(2) 0.0499(15) Uani 1 d . . .
 H40A H 0.1187 0.4214 -0.2375 0.060 Uiso 1 calc . . R
 C41A C 0.2135(6) 0.4800(3) -0.1943(3) 0.0617(18) Uani 1 d . . .
 H41A H 0.2171 0.5221 -0.2324 0.074 Uiso 1 calc . . R
 C42A C 0.2692(5) 0.4789(3) -0.1377(3) 0.0551(16) Uani 1 d . . .
 H42A H 0.3140 0.5187 -0.1372 0.066 Uiso 1 calc . . R
 C43A C 0.2587(4) 0.4185(2) -0.0813(3) 0.0393(12) Uani 1 d . . .
 H43A H 0.2977 0.4168 -0.0421 0.047 Uiso 1 calc . . R
 C44A C -0.0998(4) 0.3550(2) -0.00440(19) 0.0233(10) Uani 1 d . . .
 C45A C -0.2177(4) 0.3251(2) -0.0047(2) 0.0283(10) Uani 1 d . . .
 H45A H -0.2131 0.2717 0.0122 0.034 Uiso 1 calc . . R
 C46A C -0.3426(4) 0.3715(3) -0.0289(2) 0.0347(11) Uani 1 d . . .
 H46A H -0.4209 0.3494 -0.0293 0.042 Uiso 1 calc . . R
 C47A C -0.3528(5) 0.4499(3) -0.0527(2) 0.0338(11) Uani 1 d . . .
 H47A H -0.4378 0.4819 -0.0689 0.041 Uiso 1 calc . . R
 C48A C -0.2370(5) 0.4801(2) -0.0522(2) 0.0351(11) Uani 1 d . . .
 H48A H -0.2422 0.5336 -0.0690 0.042 Uiso 1 calc . . R
 C49A C -0.1128(4) 0.4341(2) -0.0277(2) 0.0294(11) Uani 1 d . . .
 H49A H -0.0357 0.4567 -0.0268 0.035 Uiso 1 calc . . R

loop_
  _atom_site_aniso_label
  _atom_site_aniso_U_11
  _atom_site_aniso_U_22
  _atom_site_aniso_U_33
  _atom_site_aniso_U_23
  _atom_site_aniso_U_13
  _atom_site_aniso_U_12
 C1 0.024(2) 0.026(2) 0.017(2) -0.0055(19) -0.0008(17) -0.0011(19)
 C2 0.021(2) 0.026(2) 0.021(2) -0.007(2) 0.0015(18) -0.0018(19)
 C3 0.025(2) 0.021(2) 0.027(2) -0.003(2) -0.0016(19) -0.0052(19)
 C4 0.023(2) 0.029(2) 0.022(2) -0.006(2) 0.0031(18) -0.007(2)
 C5 0.018(2) 0.029(2) 0.021(2) -0.005(2) 0.0007(17) -0.0056(19)
 C6 0.024(2) 0.025(2) 0.026(2) -0.010(2) -0.0019(18) -0.0044(19)
 C7 0.021(2) 0.018(2) 0.024(2) -0.0078(19) -0.0022(17) 0.0010(18)
 C8 0.025(2) 0.021(2) 0.023(2) -0.0014(19) -0.0012(18) -0.0066(19)
 C9 0.019(2) 0.029(3) 0.031(3) -0.006(2) 0.0007(19) 0.0019(19)
 C10 0.027(3) 0.033(3) 0.035(3) -0.010(2) -0.002(2) -0.002(2)
 C11 0.041(3) 0.040(3) 0.033(3) -0.017(2) 0.005(2) -0.001(2)
 C12 0.045(3) 0.037(3) 0.026(3) -0.012(2) -0.004(2) 0.002(2)
 C13 0.035(3) 0.030(3) 0.033(3) -0.009(2) -0.005(2) -0.002(2)
 C14 0.020(2) 0.027(2) 0.022(2) -0.009(2) -0.0009(18) 0.0006(19)
 C15 0.024(3) 0.028(3) 0.035(3) -0.008(2) 0.000(2) -0.005(2)
 C16 0.020(2) 0.034(3) 0.037(3) -0.004(2) -0.008(2) -0.002(2)
 C17 0.033(3) 0.036(3) 0.030(3) -0.007(2) 0.003(2) -0.015(2)
 C18 0.026(3) 0.032(3) 0.029(3) -0.006(2) -0.0060(19) -0.008(2)
 C19 0.023(2) 0.027(2) 0.021(2) -0.008(2) -0.0033(18) -0.0028(19)
 C20 0.020(2) 0.023(2) 0.025(2) -0.006(2) -0.0019(18) 0.0005(18)
 C21 0.026(3) 0.030(3) 0.035(3) -0.003(2) 0.001(2) -0.004(2)
 C22 0.033(3) 0.029(3) 0.034(3) 0.003(2) -0.007(2) 0.002(2)
 C23 0.022(2) 0.034(3) 0.029(3) -0.006(2) -0.0033(19) 0.004(2)
 C24 0.024(2) 0.028(3) 0.024(2) -0.008(2) 0.0009(18) -0.003(2)
 C25 0.018(2) 0.022(2) 0.019(2) -0.0049(19) 0.0010(17) -0.0015(18)
 C26 0.018(2) 0.037(3) 0.029(3) -0.008(2) 0.0014(19) -0.003(2)
 C27 0.026(3) 0.031(3) 0.036(3) -0.012(2) -0.008(2) 0.000(2)
 C28 0.031(3) 0.040(3) 0.052(3) -0.018(3) -0.020(2) 0.000(2)
 C29 0.031(3) 0.042(3) 0.064(4) -0.015(3) -0.008(3) -0.011(2)
 C30 0.044(3) 0.049(3) 0.052(4) -0.013(3) -0.001(3) -0.025(3)
 C31 0.035(3) 0.039(3) 0.041(3) -0.007(2) 0.000(2) -0.018(2)
 C32 0.021(2) 0.023(2) 0.026(2) -0.003(2) 0.0063(18) -0.0056(18)
 C33 0.032(3) 0.029(3) 0.032(3) -0.007(2) 0.006(2) -0.010(2)
 C34 0.031(3) 0.044(3) 0.031(3) -0.008(2) 0.004(2) -0.010(2)
 C35 0.037(3) 0.039(3) 0.033(3) -0.017(2) 0.007(2) -0.003(2)
 C36 0.034(3) 0.033(3) 0.036(3) -0.013(2) 0.000(2) -0.009(2)
 C37 0.037(3) 0.024(2) 0.028(3) -0.007(2) -0.002(2) -0.006(2)
 C38 0.028(3) 0.023(2) 0.026(2) -0.008(2) -0.0019(19) -0.0042(19)
 C39 0.026(3) 0.029(3) 0.030(3) -0.008(2) -0.002(2) -0.006(2)
 C40 0.047(3) 0.036(3) 0.027(3) -0.004(2) -0.007(2) -0.009(2)
 C41 0.053(3) 0.040(3) 0.036(3) -0.009(3) -0.017(2) -0.005(3)
 C42 0.030(3) 0.055(3) 0.048(3) -0.018(3) -0.013(2) -0.003(2)
 C43 0.025(3) 0.040(3) 0.034(3) -0.009(2) -0.004(2) -0.009(2)
 C44 0.022(2) 0.028(3) 0.026(3) -0.008(2) 0.0036(19) -0.0026(19)
 C45 0.034(3) 0.028(3) 0.039(3) -0.008(2) -0.004(2) -0.009(2)
 C46 0.041(3) 0.032(3) 0.043(3) -0.009(2) -0.003(2) -0.013(2)
 C47 0.056(4) 0.030(3) 0.037(3) -0.002(2) 0.003(3) -0.013(3)
 C48 0.058(4) 0.030(3) 0.032(3) -0.003(2) -0.004(2) 0.003(2)
 C49 0.042(3) 0.028(3) 0.034(3) -0.007(2) -0.006(2) -0.002(2)
 C1A 0.020(2) 0.024(2) 0.024(2) -0.006(2) -0.0021(18) 0.0002(18)
 C2A 0.019(2) 0.023(2) 0.022(2) -0.0053(19) -0.0041(17) -0.0018(18)
 C3A 0.012(2) 0.023(2) 0.027(2) -0.006(2) -0.0026(17) -0.0033(17)
 C4A 0.015(2) 0.020(2) 0.024(2) -0.0060(19) 0.0020(17) -0.0071(17)
 C5A 0.022(2) 0.022(2) 0.025(2) -0.0070(19) -0.0042(18) -0.0055(18)
 C6A 0.017(2) 0.022(2) 0.021(2) -0.0055(19) -0.0032(17) -0.0029(18)
 C7A 0.014(2) 0.031(3) 0.030(3) -0.008(2) -0.0028(18) -0.0051(18)
 C8A 0.011(2) 0.029(2) 0.028(2) -0.007(2) -0.0005(17) -0.0073(18)
 C9A 0.021(2) 0.024(2) 0.029(3) -0.004(2) 0.0007(18) -0.0106(19)
 C10A 0.024(3) 0.038(3) 0.037(3) -0.011(2) 0.001(2) -0.012(2)
 C11A 0.030(3) 0.028(3) 0.051(3) -0.008(3) -0.009(2) -0.007(2)
 C12A 0.029(3) 0.032(3) 0.043(3) -0.002(2) -0.009(2) -0.008(2)
 C13A 0.023(2) 0.036(3) 0.034(3) -0.009(2) -0.003(2) -0.005(2)
 C14A 0.022(2) 0.025(2) 0.025(2) -0.006(2) -0.0042(18) 0.0028(19)
 C15A 0.023(2) 0.038(3) 0.027(3) -0.005(2) -0.0061(19) 0.000(2)
 C16A 0.024(3) 0.044(3) 0.026(3) -0.005(2) 0.005(2) 0.005(2)
 C17A 0.037(3) 0.035(3) 0.026(3) -0.008(2) 0.002(2) 0.007(2)
 C18A 0.039(3) 0.030(3) 0.025(3) -0.009(2) -0.005(2) 0.004(2)
 C19A 0.033(3) 0.020(2) 0.021(2) -0.0085(19) -0.0075(19) 0.0050(19)
 C20A 0.030(3) 0.019(2) 0.025(2) -0.005(2) -0.0095(19) 0.0018(19)
 C21A 0.042(3) 0.033(3) 0.031(3) -0.011(2) -0.011(2) -0.002(2)
 C22A 0.045(3) 0.034(3) 0.046(3) -0.015(3) -0.016(2) -0.009(2)
 C23A 0.027(3) 0.028(3) 0.047(3) -0.011(2) -0.014(2) -0.002(2)
 C24A 0.030(3) 0.025(3) 0.035(3) -0.009(2) -0.010(2) -0.002(2)
 C25A 0.026(2) 0.021(2) 0.023(2) -0.0064(19) -0.0074(18) -0.0001(18)
 C26A 0.020(2) 0.026(2) 0.021(2) -0.007(2) -0.0006(17) -0.0039(18)
 C27A 0.021(2) 0.032(3) 0.031(3) -0.012(2) -0.0053(19) -0.004(2)
 C28A 0.033(3) 0.032(3) 0.038(3) -0.008(2) -0.007(2) -0.003(2)
 C29A 0.031(3) 0.033(3) 0.044(3) -0.013(2) -0.016(2) 0.007(2)
 C30A 0.020(2) 0.040(3) 0.037(3) -0.019(2) -0.006(2) 0.001(2)
 C31A 0.020(2) 0.030(2) 0.031(3) -0.011(2) -0.0071(19) -0.0035(19)
 C32A 0.017(2) 0.029(2) 0.025(2) -0.012(2) 0.0008(17) -0.0065(18)
 C33A 0.020(2) 0.023(2) 0.029(3) -0.007(2) -0.0001(18) -0.0025(18)
 C34A 0.028(3) 0.027(3) 0.037(3) -0.015(2) -0.005(2) 0.003(2)
 C35A 0.031(3) 0.048(3) 0.028(3) -0.012(2) 0.000(2) 0.004(2)
 C36A 0.023(3) 0.045(3) 0.029(3) -0.005(2) 0.006(2) -0.002(2)
 C37A 0.017(2) 0.030(3) 0.030(3) -0.006(2) 0.0031(18) -0.0009(19)
 C38A 0.018(2) 0.024(2) 0.026(2) -0.003(2) -0.0011(18) -0.0017(18)
 C39A 0.020(2) 0.039(3) 0.031(3) 0.000(2) 0.0006(19) 0.003(2)
 C40A 0.026(3) 0.070(4) 0.031(3) 0.011(3) -0.001(2) 0.003(3)
 C41A 0.031(3) 0.045(4) 0.077(5) 0.028(3) 0.002(3) -0.002(3)
 C42A 0.033(3) 0.030(3) 0.085(5) 0.003(3) 0.006(3) -0.006(2)
 C43A 0.021(3) 0.029(3) 0.064(4) -0.009(3) -0.001(2) -0.005(2)
 C44A 0.014(2) 0.030(3) 0.022(2) -0.007(2) 0.0007(17) 0.0008(18)
 C45A 0.018(2) 0.030(3) 0.035(3) -0.003(2) -0.0077(19) -0.0017(19)
 C46A 0.018(2) 0.048(3) 0.036(3) -0.009(2) -0.004(2) -0.005(2)
 C47A 0.024(3) 0.045(3) 0.026(3) -0.010(2) -0.0059(19) 0.008(2)
 C48A 0.034(3) 0.025(3) 0.040(3) -0.011(2) -0.002(2) 0.004(2)
 C49A 0.020(2) 0.031(3) 0.034(3) -0.008(2) -0.0010(19) -0.001(2)

_geom_special_details
;
 All esds (except the esd in the dihedral angle between two l.s. planes) 
 are estimated using the full covariance matrix.  The cell esds are taken 
 into account individually in the estimation of esds in distances, angles 
 and torsion angles; correlations between esds in cell parameters are only 
 used when they are defined by crystal symmetry.  An approximate (isotropic) 
 treatment of cell esds is used for estimating esds involving l.s. planes. 
;
loop_
  _geom_bond_atom_site_label_1
  _geom_bond_atom_site_label_2
  _geom_bond_distance
  _geom_bond_site_symmetry_2
  _geom_bond_publ_flag
 C1 C2 1.364(5) . ?
 C1 C7 1.502(5) . ?
 C1 C14 1.453(5) . ?
 C2 C3 1.532(5) . ?
 C2 C25 1.456(5) . ?
 C3 H3 1.0000 . ?
 C3 C4 1.521(5) . ?
 C3 C26 1.526(5) . ?
 C4 C5 1.362(5) . ?
 C4 C32 1.482(5) . ?
 C5 C6 1.487(5) . ?
 C5 C38 1.483(5) . ?
 C6 C7 1.354(5) . ?
 C6 C44 1.506(5) . ?
 C7 C8 1.482(5) . ?
 C8 C9 1.415(5) . ?
 C8 C13 1.384(5) . ?
 C9 H9 0.9500 . ?
 C9 C10 1.389(5) . ?
 C10 H10 0.9500 . ?
 C10 C11 1.370(6) . ?
 C11 H11 0.9500 . ?
 C11 C12 1.400(6) . ?
 C12 H12 0.9500 . ?
 C12 C13 1.372(5) . ?
 C13 H13 0.9500 . ?
 C14 C15 1.409(5) . ?
 C14 C19 1.408(5) . ?
 C15 H15 0.9500 . ?
 C15 C16 1.359(5) . ?
 C16 H16 0.9500 . ?
 C16 C17 1.399(5) . ?
 C17 H17 0.9500 . ?
 C17 C18 1.374(5) . ?
 C18 H18 0.9500 . ?
 C18 C19 1.420(5) . ?
 C19 C20 1.454(5) . ?
 C20 C21 1.407(5) . ?
 C20 C25 1.422(5) . ?
 C21 H21 0.9500 . ?
 C21 C22 1.370(5) . ?
 C22 H22 0.9500 . ?
 C22 C23 1.392(5) . ?
 C23 H23 0.9500 . ?
 C23 C24 1.370(5) . ?
 C24 H24 0.9500 . ?
 C24 C25 1.410(5) . ?
 C26 C27 1.390(5) . ?
 C26 C31 1.402(5) . ?
 C27 H27 0.9500 . ?
 C27 C28 1.387(5) . ?
 C28 H28 0.9500 . ?
 C28 C29 1.393(6) . ?
 C29 H29 0.9500 . ?
 C29 C30 1.375(6) . ?
 C30 H30 0.9500 . ?
 C30 C31 1.383(6) . ?
 C31 H31 0.9500 . ?
 C32 C33 1.416(5) . ?
 C32 C37 1.397(5) . ?
 C33 H33 0.9500 . ?
 C33 C34 1.379(5) . ?
 C34 H34 0.9500 . ?
 C34 C35 1.368(6) . ?
 C35 H35 0.9500 . ?
 C35 C36 1.385(6) . ?
 C36 H36 0.9500 . ?
 C36 C37 1.392(5) . ?
 C37 H37 0.9500 . ?
 C38 C39 1.401(5) . ?
 C38 C43 1.403(5) . ?
 C39 H39 0.9500 . ?
 C39 C40 1.380(5) . ?
 C40 H40 0.9500 . ?
 C40 C41 1.380(6) . ?
 C41 H41 0.9500 . ?
 C41 C42 1.401(6) . ?
 C42 H42 0.9500 . ?
 C42 C43 1.373(6) . ?
 C43 H43 0.9500 . ?
 C44 C45 1.401(5) . ?
 C44 C49 1.400(5) . ?
 C45 H45 0.9500 . ?
 C45 C46 1.391(5) . ?
 C46 H46 0.9500 . ?
 C46 C47 1.378(6) . ?
 C47 H47 0.9500 . ?
 C47 C48 1.384(6) . ?
 C48 H48 0.9500 . ?
 C48 C49 1.401(6) . ?
 C49 H49 0.9500 . ?
 C1A C2A 1.356(5) . ?
 C1A C7A 1.528(5) . ?
 C1A C14A 1.460(5) . ?
 C2A C3A 1.494(5) . ?
 C2A C25A 1.447(5) . ?
 C3A C4A 1.359(5) . ?
 C3A C26A 1.504(5) . ?
 C4A C5A 1.489(5) . ?
 C4A C32A 1.503(5) . ?
 C5A C6A 1.354(5) . ?
 C5A C38A 1.489(5) . ?
 C6A C7A 1.528(5) . ?
 C6A C44A 1.487(5) . ?
 C7A H7A 1.0000 . ?
 C7A C8A 1.527(5) . ?
 C8A C9A 1.382(5) . ?
 C8A C13A 1.401(5) . ?
 C9A H9A 0.9500 . ?
 C9A C10A 1.383(5) . ?
 C10A H10A 0.9500 . ?
 C10A C11A 1.380(6) . ?
 C11A H11A 0.9500 . ?
 C11A C12A 1.378(6) . ?
 C12A H12A 0.9500 . ?
 C12A C13A 1.384(5) . ?
 C13A H13A 0.9500 . ?
 C14A C15A 1.404(5) . ?
 C14A C19A 1.415(5) . ?
 C15A H15A 0.9500 . ?
 C15A C16A 1.382(5) . ?
 C16A H16A 0.9500 . ?
 C16A C17A 1.397(6) . ?
 C17A H17A 0.9500 . ?
 C17A C18A 1.360(6) . ?
 C18A H18A 0.9500 . ?
 C18A C19A 1.419(5) . ?
 C19A C20A 1.446(5) . ?
 C20A C21A 1.412(5) . ?
 C20A C25A 1.415(5) . ?
 C21A H21A 0.9500 . ?
 C21A C22A 1.373(6) . ?
 C22A H22A 0.9500 . ?
 C22A C23A 1.377(6) . ?
 C23A H23A 0.9500 . ?
 C23A C24A 1.371(5) . ?
 C24A H24A 0.9500 . ?
 C24A C25A 1.420(5) . ?
 C26A C27A 1.380(5) . ?
 C26A C31A 1.398(5) . ?
 C27A H27A 0.9500 . ?
 C27A C28A 1.397(5) . ?
 C28A H28A 0.9500 . ?
 C28A C29A 1.368(6) . ?
 C29A H29A 0.9500 . ?
 C29A C30A 1.376(6) . ?
 C30A H30A 0.9500 . ?
 C30A C31A 1.391(5) . ?
 C31A H31A 0.9500 . ?
 C32A C33A 1.395(5) . ?
 C32A C37A 1.395(5) . ?
 C33A H33A 0.9500 . ?
 C33A C34A 1.380(5) . ?
 C34A H34A 0.9500 . ?
 C34A C35A 1.382(6) . ?
 C35A H35A 0.9500 . ?
 C35A C36A 1.375(6) . ?
 C36A H36A 0.9500 . ?
 C36A C37A 1.382(5) . ?
 C37A H37A 0.9500 . ?
 C38A C39A 1.377(5) . ?
 C38A C43A 1.391(5) . ?
 C39A H39A 0.9500 . ?
 C39A C40A 1.397(6) . ?
 C40A H40A 0.9500 . ?
 C40A C41A 1.386(7) . ?
 C41A H41A 0.9500 . ?
 C41A C42A 1.373(7) . ?
 C42A H42A 0.9500 . ?
 C42A C43A 1.387(6) . ?
 C43A H43A 0.9500 . ?
 C44A C45A 1.390(5) . ?
 C44A C49A 1.398(5) . ?
 C45A H45A 0.9500 . ?
 C45A C46A 1.394(5) . ?
 C46A H46A 0.9500 . ?
 C46A C47A 1.389(6) . ?
 C47A H47A 0.9500 . ?
 C47A C48A 1.378(6) . ?
 C48A H48A 0.9500 . ?
 C48A C49A 1.388(5) . ?
 C49A H49A 0.9500 . ?

loop_
  _geom_angle_atom_site_label_1
  _geom_angle_atom_site_label_2
  _geom_angle_atom_site_label_3
  _geom_angle
  _geom_angle_site_symmetry_1
  _geom_angle_site_symmetry_3
  _geom_angle_publ_flag
 C2 C1 C7 119.8(4) . . ?
 C2 C1 C14 120.3(4) . . ?
 C14 C1 C7 119.8(3) . . ?
 C1 C2 C3 120.7(4) . . ?
 C1 C2 C25 119.8(4) . . ?
 C25 C2 C3 119.2(3) . . ?
 C2 C3 H3 105.1 . . ?
 C4 C3 C2 107.3(3) . . ?
 C4 C3 H3 105.1 . . ?
 C4 C3 C26 114.9(3) . . ?
 C26 C3 C2 118.1(3) . . ?
 C26 C3 H3 105.1 . . ?
 C5 C4 C3 119.2(4) . . ?
 C5 C4 C32 124.6(4) . . ?
 C32 C4 C3 116.2(4) . . ?
 C4 C5 C6 121.5(4) . . ?
 C4 C5 C38 123.4(4) . . ?
 C38 C5 C6 115.0(3) . . ?
 C5 C6 C44 116.1(3) . . ?
 C7 C6 C5 121.6(4) . . ?
 C7 C6 C44 122.2(4) . . ?
 C6 C7 C1 121.7(4) . . ?
 C6 C7 C8 123.8(4) . . ?
 C8 C7 C1 114.4(3) . . ?
 C9 C8 C7 121.0(4) . . ?
 C13 C8 C7 121.8(4) . . ?
 C13 C8 C9 116.8(4) . . ?
 C8 C9 H9 119.9 . . ?
 C10 C9 C8 120.3(4) . . ?
 C10 C9 H9 119.9 . . ?
 C9 C10 H10 119.7 . . ?
 C11 C10 C9 120.7(4) . . ?
 C11 C10 H10 119.7 . . ?
 C10 C11 H11 119.9 . . ?
 C10 C11 C12 120.3(4) . . ?
 C12 C11 H11 119.9 . . ?
 C11 C12 H12 120.9 . . ?
 C13 C12 C11 118.3(4) . . ?
 C13 C12 H12 120.9 . . ?
 C8 C13 H13 118.2 . . ?
 C12 C13 C8 123.6(4) . . ?
 C12 C13 H13 118.2 . . ?
 C15 C14 C1 120.7(4) . . ?
 C19 C14 C1 120.3(4) . . ?
 C19 C14 C15 118.7(4) . . ?
 C14 C15 H15 119.4 . . ?
 C16 C15 C14 121.3(4) . . ?
 C16 C15 H15 119.4 . . ?
 C15 C16 H16 119.7 . . ?
 C15 C16 C17 120.6(4) . . ?
 C17 C16 H16 119.7 . . ?
 C16 C17 H17 120.1 . . ?
 C18 C17 C16 119.8(4) . . ?
 C18 C17 H17 120.1 . . ?
 C17 C18 H18 119.8 . . ?
 C17 C18 C19 120.5(4) . . ?
 C19 C18 H18 119.8 . . ?
 C14 C19 C18 119.1(4) . . ?
 C14 C19 C20 119.1(4) . . ?
 C18 C19 C20 121.8(4) . . ?
 C21 C20 C19 122.5(4) . . ?
 C21 C20 C25 118.3(4) . . ?
 C25 C20 C19 119.2(4) . . ?
 C20 C21 H21 119.0 . . ?
 C22 C21 C20 121.9(4) . . ?
 C22 C21 H21 119.0 . . ?
 C21 C22 H22 120.2 . . ?
 C21 C22 C23 119.5(4) . . ?
 C23 C22 H22 120.2 . . ?
 C22 C23 H23 119.8 . . ?
 C24 C23 C22 120.4(4) . . ?
 C24 C23 H23 119.8 . . ?
 C23 C24 H24 119.3 . . ?
 C23 C24 C25 121.4(4) . . ?
 C25 C24 H24 119.3 . . ?
 C20 C25 C2 119.8(3) . . ?
 C24 C25 C2 121.8(4) . . ?
 C24 C25 C20 118.3(4) . . ?
 C27 C26 C3 121.9(4) . . ?
 C27 C26 C31 117.7(4) . . ?
 C31 C26 C3 120.2(4) . . ?
 C26 C27 H27 119.2 . . ?
 C28 C27 C26 121.6(4) . . ?
 C28 C27 H27 119.2 . . ?
 C27 C28 H28 120.5 . . ?
 C27 C28 C29 119.0(4) . . ?
 C29 C28 H28 120.5 . . ?
 C28 C29 H29 119.7 . . ?
 C30 C29 C28 120.7(5) . . ?
 C30 C29 H29 119.7 . . ?
 C29 C30 H30 120.2 . . ?
 C29 C30 C31 119.7(5) . . ?
 C31 C30 H30 120.2 . . ?
 C26 C31 H31 119.4 . . ?
 C30 C31 C26 121.2(5) . . ?
 C30 C31 H31 119.4 . . ?
 C33 C32 C4 118.6(4) . . ?
 C37 C32 C4 124.2(4) . . ?
 C37 C32 C33 117.1(4) . . ?
 C32 C33 H33 119.6 . . ?
 C34 C33 C32 120.8(4) . . ?
 C34 C33 H33 119.6 . . ?
 C33 C34 H34 119.5 . . ?
 C35 C34 C33 121.0(4) . . ?
 C35 C34 H34 119.5 . . ?
 C34 C35 H35 120.0 . . ?
 C34 C35 C36 119.9(4) . . ?
 C36 C35 H35 120.0 . . ?
 C35 C36 H36 120.1 . . ?
 C35 C36 C37 119.8(4) . . ?
 C37 C36 H36 120.1 . . ?
 C32 C37 H37 119.3 . . ?
 C36 C37 C32 121.4(4) . . ?
 C36 C37 H37 119.3 . . ?
 C39 C38 C5 122.9(4) . . ?
 C39 C38 C43 118.4(4) . . ?
 C43 C38 C5 118.6(4) . . ?
 C38 C39 H39 119.9 . . ?
 C40 C39 C38 120.3(4) . . ?
 C40 C39 H39 119.9 . . ?
 C39 C40 H40 119.5 . . ?
 C39 C40 C41 121.1(4) . . ?
 C41 C40 H40 119.5 . . ?
 C40 C41 H41 120.5 . . ?
 C40 C41 C42 119.1(4) . . ?
 C42 C41 H41 120.5 . . ?
 C41 C42 H42 119.9 . . ?
 C43 C42 C41 120.3(4) . . ?
 C43 C42 H42 119.9 . . ?
 C38 C43 H43 119.6 . . ?
 C42 C43 C38 120.8(4) . . ?
 C42 C43 H43 119.6 . . ?
 C45 C44 C6 117.8(4) . . ?
 C49 C44 C6 124.4(4) . . ?
 C49 C44 C45 117.8(4) . . ?
 C44 C45 H45 119.2 . . ?
 C46 C45 C44 121.7(4) . . ?
 C46 C45 H45 119.2 . . ?
 C45 C46 H46 120.1 . . ?
 C47 C46 C45 119.8(4) . . ?
 C47 C46 H46 120.1 . . ?
 C46 C47 H47 120.1 . . ?
 C46 C47 C48 119.7(5) . . ?
 C48 C47 H47 120.1 . . ?
 C47 C48 H48 119.6 . . ?
 C47 C48 C49 120.8(5) . . ?
 C49 C48 H48 119.6 . . ?
 C44 C49 C48 120.1(4) . . ?
 C44 C49 H49 119.9 . . ?
 C48 C49 H49 119.9 . . ?
 C2A C1A C7A 119.8(3) . . ?
 C2A C1A C14A 119.6(4) . . ?
 C14A C1A C7A 120.4(3) . . ?
 C1A C2A C3A 120.9(4) . . ?
 C1A C2A C25A 121.3(4) . . ?
 C25A C2A C3A 117.7(3) . . ?
 C2A C3A C26A 114.7(3) . . ?
 C4A C3A C2A 122.4(4) . . ?
 C4A C3A C26A 122.9(4) . . ?
 C3A C4A C5A 122.2(4) . . ?
 C3A C4A C32A 120.8(4) . . ?
 C5A C4A C32A 116.8(3) . . ?
 C6A C5A C4A 120.8(4) . . ?
 C6A C5A C38A 120.5(4) . . ?
 C38A C5A C4A 118.7(3) . . ?
 C5A C6A C7A 122.3(4) . . ?
 C5A C6A C44A 122.6(4) . . ?
 C44A C6A C7A 115.1(3) . . ?
 C1A C7A C6A 107.4(3) . . ?
 C1A C7A H7A 105.7 . . ?
 C6A C7A H7A 105.7 . . ?
 C8A C7A C1A 115.5(3) . . ?
 C8A C7A C6A 115.8(3) . . ?
 C8A C7A H7A 105.7 . . ?
 C9A C8A C7A 122.5(4) . . ?
 C9A C8A C13A 118.2(4) . . ?
 C13A C8A C7A 119.1(4) . . ?
 C8A C9A H9A 119.3 . . ?
 C8A C9A C10A 121.4(4) . . ?
 C10A C9A H9A 119.3 . . ?
 C9A C10A H10A 120.1 . . ?
 C11A C10A C9A 119.8(4) . . ?
 C11A C10A H10A 120.1 . . ?
 C10A C11A H11A 120.1 . . ?
 C12A C11A C10A 119.8(4) . . ?
 C12A C11A H11A 120.1 . . ?
 C11A C12A H12A 119.7 . . ?
 C11A C12A C13A 120.5(4) . . ?
 C13A C12A H12A 119.7 . . ?
 C8A C13A H13A 119.9 . . ?
 C12A C13A C8A 120.2(4) . . ?
 C12A C13A H13A 119.9 . . ?
 C15A C14A C1A 122.3(4) . . ?
 C15A C14A C19A 118.4(4) . . ?
 C19A C14A C1A 119.2(4) . . ?
 C14A C15A H15A 119.0 . . ?
 C16A C15A C14A 121.9(4) . . ?
 C16A C15A H15A 119.0 . . ?
 C15A C16A H16A 120.2 . . ?
 C15A C16A C17A 119.5(4) . . ?
 C17A C16A H16A 120.2 . . ?
 C16A C17A H17A 120.1 . . ?
 C18A C17A C16A 119.8(4) . . ?
 C18A C17A H17A 120.1 . . ?
 C17A C18A H18A 119.0 . . ?
 C17A C18A C19A 122.1(4) . . ?
 C19A C18A H18A 119.0 . . ?
 C14A C19A C18A 118.3(4) . . ?
 C14A C19A C20A 120.3(4) . . ?
 C18A C19A C20A 121.4(4) . . ?
 C21A C20A C19A 123.1(4) . . ?
 C21A C20A C25A 118.3(4) . . ?
 C25A C20A C19A 118.5(4) . . ?
 C20A C21A H21A 119.5 . . ?
 C22A C21A C20A 121.0(4) . . ?
 C22A C21A H21A 119.5 . . ?
 C21A C22A H22A 119.7 . . ?
 C21A C22A C23A 120.6(4) . . ?
 C23A C22A H22A 119.7 . . ?
 C22A C23A H23A 119.8 . . ?
 C24A C23A C22A 120.5(4) . . ?
 C24A C23A H23A 119.8 . . ?
 C23A C24A H24A 119.7 . . ?
 C23A C24A C25A 120.5(4) . . ?
 C25A C24A H24A 119.7 . . ?
 C20A C25A C2A 119.8(4) . . ?
 C20A C25A C24A 118.9(4) . . ?
 C24A C25A C2A 120.9(4) . . ?
 C27A C26A C3A 119.1(3) . . ?
 C27A C26A C31A 117.9(4) . . ?
 C31A C26A C3A 123.0(4) . . ?
 C26A C27A H27A 119.4 . . ?
 C26A C27A C28A 121.3(4) . . ?
 C28A C27A H27A 119.4 . . ?
 C27A C28A H28A 119.9 . . ?
 C29A C28A C27A 120.1(4) . . ?
 C29A C28A H28A 119.9 . . ?
 C28A C29A H29A 120.3 . . ?
 C28A C29A C30A 119.5(4) . . ?
 C30A C29A H29A 120.3 . . ?
 C29A C30A H30A 119.6 . . ?
 C29A C30A C31A 120.8(4) . . ?
 C31A C30A H30A 119.6 . . ?
 C26A C31A H31A 119.8 . . ?
 C30A C31A C26A 120.3(4) . . ?
 C30A C31A H31A 119.8 . . ?
 C33A C32A C4A 119.7(4) . . ?
 C33A C32A C37A 117.3(4) . . ?
 C37A C32A C4A 123.0(4) . . ?
 C32A C33A H33A 119.3 . . ?
 C34A C33A C32A 121.4(4) . . ?
 C34A C33A H33A 119.3 . . ?
 C33A C34A H34A 120.0 . . ?
 C33A C34A C35A 120.0(4) . . ?
 C35A C34A H34A 120.0 . . ?
 C34A C35A H35A 120.1 . . ?
 C36A C35A C34A 119.8(4) . . ?
 C36A C35A H35A 120.1 . . ?
 C35A C36A H36A 119.9 . . ?
 C35A C36A C37A 120.1(4) . . ?
 C37A C36A H36A 119.9 . . ?
 C32A C37A H37A 119.3 . . ?
 C36A C37A C32A 121.4(4) . . ?
 C36A C37A H37A 119.3 . . ?
 C39A C38A C5A 122.6(4) . . ?
 C39A C38A C43A 119.1(4) . . ?
 C43A C38A C5A 118.1(4) . . ?
 C38A C39A H39A 119.6 . . ?
 C38A C39A C40A 120.7(5) . . ?
 C40A C39A H39A 119.6 . . ?
 C39A C40A H40A 120.7 . . ?
 C41A C40A C39A 118.7(5) . . ?
 C41A C40A H40A 120.7 . . ?
 C40A C41A H41A 119.2 . . ?
 C42A C41A C40A 121.6(5) . . ?
 C42A C41A H41A 119.2 . . ?
 C41A C42A H42A 120.6 . . ?
 C41A C42A C43A 118.7(5) . . ?
 C43A C42A H42A 120.6 . . ?
 C38A C43A H43A 119.5 . . ?
 C42A C43A C38A 121.1(5) . . ?
 C42A C43A H43A 119.5 . . ?
 C45A C44A C6A 119.1(4) . . ?
 C45A C44A C49A 117.2(4) . . ?
 C49A C44A C6A 123.7(4) . . ?
 C44A C45A H45A 119.1 . . ?
 C44A C45A C46A 121.7(4) . . ?
 C46A C45A H45A 119.1 . . ?
 C45A C46A H46A 119.9 . . ?
 C47A C46A C45A 120.1(4) . . ?
 C47A C46A H46A 119.9 . . ?
 C46A C47A H47A 120.7 . . ?
 C48A C47A C46A 118.6(4) . . ?
 C48A C47A H47A 120.7 . . ?
 C47A C48A H48A 119.4 . . ?
 C47A C48A C49A 121.3(4) . . ?
 C49A C48A H48A 119.4 . . ?
 C44A C49A H49A 119.5 . . ?
 C48A C49A C44A 120.9(4) . . ?
 C48A C49A H49A 119.5 . . ?

loop_
  _geom_torsion_atom_site_label_1
  _geom_torsion_atom_site_label_2
  _geom_torsion_atom_site_label_3
  _geom_torsion_atom_site_label_4
  _geom_torsion
  _geom_torsion_site_symmetry_1
  _geom_torsion_site_symmetry_2
  _geom_torsion_site_symmetry_3
  _geom_torsion_site_symmetry_4
  _geom_torsion_publ_flag
 C1 C2 C3 C4 55.2(5) . . . . ?
 C1 C2 C3 C26 -76.5(5) . . . . ?
 C1 C2 C25 C20 -10.9(6) . . . . ?
 C1 C2 C25 C24 165.5(4) . . . . ?
 C1 C7 C6 C5 -6.7(6) . . . . ?
 C1 C7 C6 C44 168.3(4) . . . . ?
 C1 C7 C8 C9 133.0(4) . . . . ?
 C1 C7 C8 C13 -40.4(5) . . . . ?
 C2 C1 C7 C6 -53.3(6) . . . . ?
 C2 C1 C7 C8 125.0(4) . . . . ?
 C2 C1 C14 C15 167.0(4) . . . . ?
 C2 C1 C14 C19 -6.3(6) . . . . ?
 C2 C3 C4 C5 -69.6(5) . . . . ?
 C2 C3 C4 C32 109.2(4) . . . . ?
 C2 C3 C26 C27 -22.5(6) . . . . ?
 C2 C3 C26 C31 162.4(4) . . . . ?
 C3 C2 C1 C7 21.7(6) . . . . ?
 C3 C2 C1 C14 -160.3(4) . . . . ?
 C3 C2 C25 C20 163.3(4) . . . . ?
 C3 C2 C25 C24 -20.3(6) . . . . ?
 C3 C4 C5 C6 -0.4(6) . . . . ?
 C3 C4 C5 C38 176.8(4) . . . . ?
 C3 C4 C32 C33 38.4(5) . . . . ?
 C3 C4 C32 C37 -140.9(4) . . . . ?
 C4 C3 C2 C25 -118.9(4) . . . . ?
 C4 C3 C26 C27 -150.8(4) . . . . ?
 C4 C3 C26 C31 34.1(5) . . . . ?
 C4 C5 C6 C7 51.6(6) . . . . ?
 C4 C5 C6 C44 -123.7(4) . . . . ?
 C4 C5 C38 C39 61.4(6) . . . . ?
 C4 C5 C38 C43 -117.1(5) . . . . ?
 C5 C4 C3 C26 63.9(5) . . . . ?
 C5 C4 C32 C33 -142.9(4) . . . . ?
 C5 C4 C32 C37 37.8(6) . . . . ?
 C5 C6 C7 C8 175.1(4) . . . . ?
 C5 C6 C44 C45 114.1(4) . . . . ?
 C5 C6 C44 C49 -62.2(5) . . . . ?
 C6 C5 C4 C32 -179.1(4) . . . . ?
 C6 C5 C38 C39 -121.3(4) . . . . ?
 C6 C5 C38 C43 60.2(5) . . . . ?
 C6 C7 C1 C14 128.7(4) . . . . ?
 C6 C7 C8 C9 -48.6(6) . . . . ?
 C6 C7 C8 C13 137.9(4) . . . . ?
 C7 C1 C2 C25 -164.2(4) . . . . ?
 C7 C1 C14 C15 -15.0(6) . . . . ?
 C7 C1 C14 C19 171.7(4) . . . . ?
 C7 C6 C5 C38 -125.8(4) . . . . ?
 C7 C6 C44 C45 -61.1(5) . . . . ?
 C7 C6 C44 C49 122.5(5) . . . . ?
 C8 C7 C1 C14 -53.0(5) . . . . ?
 C8 C7 C6 C44 -9.9(6) . . . . ?
 C14 C1 C2 C25 13.8(6) . . . . ?
 C25 C2 C3 C26 109.3(4) . . . . ?
 C26 C3 C4 C32 -117.3(4) . . . . ?
 C32 C4 C5 C38 -1.9(6) . . . . ?
 C38 C5 C6 C44 58.9(5) . . . . ?
 C1A C2A C3A C4A 55.9(6) . . . . ?
 C1A C2A C3A C26A -121.8(4) . . . . ?
 C1A C2A C25A C20A 6.0(6) . . . . ?
 C1A C2A C25A C24A -166.9(4) . . . . ?
 C1A C7A C6A C5A 66.2(5) . . . . ?
 C1A C7A C6A C44A -114.1(4) . . . . ?
 C1A C7A C8A C9A -143.0(4) . . . . ?
 C1A C7A C8A C13A 41.9(5) . . . . ?
 C2A C1A C7A C6A -58.6(5) . . . . ?
 C2A C1A C7A C8A 72.3(5) . . . . ?
 C2A C1A C14A C15A -168.9(4) . . . . ?
 C2A C1A C14A C19A 7.3(6) . . . . ?
 C2A C3A C4A C5A -2.6(6) . . . . ?
 C2A C3A C4A C32A -177.7(3) . . . . ?
 C2A C3A C26A C27A 46.3(5) . . . . ?
 C2A C3A C26A C31A -134.2(4) . . . . ?
 C3A C2A C1A C7A -15.3(6) . . . . ?
 C3A C2A C1A C14A 168.8(4) . . . . ?
 C3A C2A C25A C20A -174.3(4) . . . . ?
 C3A C2A C25A C24A 12.8(6) . . . . ?
 C3A C4A C5A C6A -45.9(6) . . . . ?
 C3A C4A C5A C38A 134.9(4) . . . . ?
 C3A C4A C32A C33A 59.3(5) . . . . ?
 C3A C4A C32A C37A -119.9(4) . . . . ?
 C4A C3A C2A C25A -123.8(4) . . . . ?
 C4A C3A C26A C27A -131.4(4) . . . . ?
 C4A C3A C26A C31A 48.1(6) . . . . ?
 C4A C5A C6A C7A 3.7(6) . . . . ?
 C4A C5A C6A C44A -176.0(4) . . . . ?
 C4A C5A C38A C39A 113.1(4) . . . . ?
 C4A C5A C38A C43A -71.8(5) . . . . ?
 C5A C4A C3A C26A 175.0(3) . . . . ?
 C5A C4A C32A C33A -116.1(4) . . . . ?
 C5A C4A C32A C37A 64.6(5) . . . . ?
 C5A C6A C7A C8A -64.5(5) . . . . ?
 C5A C6A C44A C45A 130.6(4) . . . . ?
 C5A C6A C44A C49A -49.1(6) . . . . ?
 C6A C5A C4A C32A 129.5(4) . . . . ?
 C6A C5A C38A C39A -66.2(6) . . . . ?
 C6A C5A C38A C43A 109.0(4) . . . . ?
 C6A C7A C1A C14A 117.3(4) . . . . ?
 C6A C7A C8A C9A -16.2(5) . . . . ?
 C6A C7A C8A C13A 168.6(3) . . . . ?
 C7A C1A C2A C25A 164.4(4) . . . . ?
 C7A C1A C14A C15A 15.3(6) . . . . ?
 C7A C1A C14A C19A -168.6(4) . . . . ?
 C7A C6A C5A C38A -177.0(4) . . . . ?
 C7A C6A C44A C45A -49.1(5) . . . . ?
 C7A C6A C44A C49A 131.2(4) . . . . ?
 C8A C7A C1A C14A -111.9(4) . . . . ?
 C8A C7A C6A C44A 115.2(4) . . . . ?
 C14A C1A C2A C25A -11.5(6) . . . . ?
 C25A C2A C3A C26A 58.5(5) . . . . ?
 C26A C3A C4A C32A -0.2(6) . . . . ?
 C32A C4A C5A C38A -49.8(5) . . . . ?
 C38A C5A C6A C44A 3.3(6) . . . . ?

_iucr_refine_instructions_details
;
TITL 16srv156 in P-1 #2
REM reset to P-1 #2
CELL 1.54178 9.6538 18.4913 20.4317 74.979 77.0145 74.8706
ZERR 4 0.0004 0.0007 0.0007 0.0021 0.0022 0.0021
LATT 1
SFAC C H
UNIT 196 136

L.S. 9
PLAN  5
SIZE 0.01 0.1 0.22
TEMP -153.15
CONF C3 C2 C1 C7
CONF C3 C2 C1 C14
CONF C7 C1 C2 C25
CONF C14 C1 C2 C25
CONF C2 C1 C7 C6
CONF C6 C7 C1 C14
CONF C2 C1 C7 C8
CONF C8 C7 C1 C14
CONF C1 C7 C6 C5
CONF C1 C7 C6 C44
CONF C5 C6 C7 C8
CONF C8 C7 C6 C44
CONF C4 C5 C6 C7
CONF C7 C6 C5 C38
CONF C4 C5 C6 C44
CONF C38 C5 C6 C44
CONF C3 C4 C5 C6
CONF C6 C5 C4 C32
CONF C3 C4 C5 C38
CONF C32 C4 C5 C38
CONF C2 C3 C4 C5
CONF C5 C4 C3 C26
CONF C2 C3 C4 C32
CONF C26 C3 C4 C32
CONF C1 C2 C25 C20
CONF C3 C2 C25 C20
CONF C1 C2 C25 C24
CONF C3 C2 C25 C24
CONF C2 C1 C14 C15
CONF C7 C1 C14 C15
CONF C2 C1 C14 C19
CONF C7 C1 C14 C19
CONF C1 C7 C8 C9
CONF C6 C7 C8 C9
CONF C1 C7 C8 C13
CONF C6 C7 C8 C13
CONF C5 C6 C44 C45
CONF C5 C6 C44 C49
CONF C7 C6 C44 C45
CONF C7 C6 C44 C49
CONF C4 C5 C38 C39
CONF C4 C5 C38 C43
CONF C6 C5 C38 C39
CONF C6 C5 C38 C43
CONF C3 C4 C32 C33
CONF C3 C4 C32 C37
CONF C5 C4 C32 C33
CONF C5 C4 C32 C37
CONF C2 C3 C26 C27
CONF C2 C3 C26 C31
CONF C4 C3 C26 C27
CONF C4 C3 C26 C31
CONF C1 C2 C3 C4
CONF C4 C3 C2 C25
CONF C1 C2 C3 C26
CONF C25 C2 C3 C26
CONF C3A C2A C1A C7A
CONF C3A C2A C1A C14A
CONF C7A C1A C2A C25A
CONF C14A C1A C2A C25A
CONF C1A C2A C3A C4A
CONF C4A C3A C2A C25A
CONF C1A C2A C3A C26A
CONF C25A C2A C3A C26A
CONF C2A C3A C4A C5A
CONF C5A C4A C3A C26A
CONF C2A C3A C4A C32A
CONF C26A C3A C4A C32A
CONF C3A C4A C5A C6A
CONF C6A C5A C4A C32A
CONF C3A C4A C5A C38A
CONF C32A C4A C5A C38A
CONF C4A C5A C6A C7A
CONF C7A C6A C5A C38A
CONF C4A C5A C6A C44A
CONF C38A C5A C6A C44A
CONF C1A C7A C6A C5A
CONF C1A C7A C6A C44A
CONF C5A C6A C7A C8A
CONF C8A C7A C6A C44A
CONF C2A C1A C7A C6A
CONF C6A C7A C1A C14A
CONF C2A C1A C7A C8A
CONF C8A C7A C1A C14A
CONF C2A C1A C14A C15A
CONF C2A C1A C14A C19A
CONF C7A C1A C14A C15A
CONF C7A C1A C14A C19A
CONF C1A C2A C25A C20A
CONF C1A C2A C25A C24A
CONF C3A C2A C25A C20A
CONF C3A C2A C25A C24A
CONF C2A C3A C26A C27A
CONF C2A C3A C26A C31A
CONF C4A C3A C26A C27A
CONF C4A C3A C26A C31A
CONF C3A C4A C32A C33A
CONF C3A C4A C32A C37A
CONF C5A C4A C32A C33A
CONF C5A C4A C32A C37A
CONF C4A C5A C38A C39A
CONF C4A C5A C38A C43A
CONF C6A C5A C38A C39A
CONF C6A C5A C38A C43A
CONF C5A C6A C44A C45A
CONF C5A C6A C44A C49A
CONF C7A C6A C44A C45A
CONF C7A C6A C44A C49A
CONF C1A C7A C8A C9A
CONF C6A C7A C8A C9A
CONF C1A C7A C8A C13A
CONF C6A C7A C8A C13A
BOND $h
fmap 2 53
acta 
EXTI 0.00183(16)
OMIT -2 138
WGHT 0.07
FVAR 0.16132
REM <olex2.extras>
REM <HklSrc "%.\\16srv156.hkl">
REM </olex2.extras>

C1    1     1.07300  0.29500  0.50220  11.00000  0.02382  0.02569  0.01677 =
 -0.00549 -0.00071 -0.00108 
C2    1     0.92953  0.33018  0.51399  11.00000  0.02081  0.02592  0.02161 =
 -0.00705  0.00146 -0.00182 
C3    1     0.82255  0.29207  0.57142  11.00000  0.02514  0.02088  0.02741 =
 -0.00316 -0.00156 -0.00515 
AFIX 13
H3    2     0.73300  0.33338  0.57701  11.00000 -1.20000 
AFIX 0
C4    1     0.88272  0.27453  0.63784  11.00000  0.02315  0.02866  0.02233 =
 -0.00561  0.00311 -0.00738 
C5    1     1.00519  0.21881  0.64645  11.00000  0.01830  0.02867  0.02120 =
 -0.00463  0.00067 -0.00560 
C6    1     1.08079  0.17445  0.59260  11.00000  0.02353  0.02544  0.02637 =
 -0.01025 -0.00198 -0.00443 
C7    1     1.11887  0.20978  0.52643  11.00000  0.02055  0.01808  0.02427 =
 -0.00786 -0.00225  0.00092 
C8    1     1.20424  0.16881  0.47183  11.00000  0.02459  0.02071  0.02365 =
 -0.00139 -0.00112 -0.00657 
C9    1     1.33399  0.11341  0.48233  11.00000  0.01870  0.02919  0.03104 =
 -0.00656  0.00061  0.00185 
AFIX 43
H9    2     1.36102  0.09730  0.52665  11.00000 -1.20000 
AFIX 0
C10   1     1.42203  0.08246  0.42807  11.00000  0.02733  0.03265  0.03517 =
 -0.01030 -0.00158 -0.00156 
AFIX 43
H10   2     1.51077  0.04673  0.43519  11.00000 -1.20000 
AFIX 0
C11   1     1.38223  0.10293  0.36442  11.00000  0.04094  0.04015  0.03311 =
 -0.01716  0.00538 -0.00057 
AFIX 43
H11   2     1.44221  0.08038  0.32805  11.00000 -1.20000 
AFIX 0
C12   1     1.25358  0.15692  0.35273  11.00000  0.04489  0.03702  0.02619 =
 -0.01152 -0.00445  0.00160 
AFIX 43
H12   2     1.22531  0.17160  0.30870  11.00000 -1.20000 
AFIX 0
C13   1     1.16938  0.18809  0.40647  11.00000  0.03535  0.02995  0.03291 =
 -0.00850 -0.00517 -0.00231 
AFIX 43
H13   2     1.08234  0.22493  0.39841  11.00000 -1.20000 
AFIX 0
C14   1     1.18110  0.33921  0.46436  11.00000  0.01988  0.02678  0.02205 =
 -0.00871 -0.00086  0.00053 
C15   1     1.33080  0.30736  0.46379  11.00000  0.02404  0.02814  0.03499 =
 -0.00800 -0.00048 -0.00485 
AFIX 43
H15   2     1.36123  0.25516  0.48542  11.00000 -1.20000 
AFIX 0
C16   1     1.43241  0.34988  0.43288  11.00000  0.02025  0.03468  0.03725 =
 -0.00422 -0.00845 -0.00240 
AFIX 43
H16   2     1.53252  0.32746  0.43403  11.00000 -1.20000 
AFIX 0
C17   1     1.39084  0.42643  0.39936  11.00000  0.03305  0.03557  0.02995 =
 -0.00656  0.00273 -0.01473 
AFIX 43
H17   2     1.46276  0.45500  0.37578  11.00000 -1.20000 
AFIX 0
C18   1     1.24573  0.46017  0.40064  11.00000  0.02619  0.03196  0.02880 =
 -0.00602 -0.00608 -0.00762 
AFIX 43
H18   2     1.21755  0.51266  0.37927  11.00000 -1.20000 
AFIX 0
C19   1     1.13756  0.41717  0.43368  11.00000  0.02310  0.02713  0.02086 =
 -0.00784 -0.00336 -0.00281 
C20   1     0.98316  0.45135  0.43628  11.00000  0.01976  0.02331  0.02530 =
 -0.00611 -0.00191  0.00047 
C21   1     0.93136  0.52624  0.40059  11.00000  0.02577  0.02967  0.03511 =
 -0.00322  0.00100 -0.00441 
AFIX 43
H21   2     0.99936  0.55664  0.37544  11.00000 -1.20000 
AFIX 0
C22   1     0.78570  0.55663  0.40102  11.00000  0.03302  0.02955  0.03408 =
 0.00324 -0.00695  0.00234 
AFIX 43
H22   2     0.75356  0.60751  0.37674  11.00000 -1.20000 
AFIX 0
C23   1     0.68516  0.51237  0.43730  11.00000  0.02201  0.03361  0.02937 =
 -0.00655 -0.00333  0.00374 
AFIX 43
H23   2     0.58434  0.53240  0.43619  11.00000 -1.20000 
AFIX 0
C24   1     0.73079  0.44009  0.47462  11.00000  0.02402  0.02756  0.02463 =
 -0.00822  0.00085 -0.00330 
AFIX 43
H24   2     0.66058  0.41113  0.49998  11.00000 -1.20000 
AFIX 0
C25   1     0.87975  0.40777  0.47617  11.00000  0.01831  0.02204  0.01882 =
 -0.00490  0.00092 -0.00151 
C26   1     0.77038  0.22641  0.55900  11.00000  0.01803  0.03719  0.02934 =
 -0.00845  0.00134 -0.00275 
C27   1     0.77406  0.21749  0.49311  11.00000  0.02547  0.03070  0.03628 =
 -0.01192 -0.00764  0.00016 
AFIX 43
H27   2     0.81574  0.25125  0.45471  11.00000 -1.20000 
AFIX 0
C28   1     0.71836  0.16050  0.48202  11.00000  0.03139  0.03991  0.05155 =
 -0.01841 -0.02003  0.00018 
AFIX 43
H28   2     0.72116  0.15546  0.43661  11.00000 -1.20000 
AFIX 0
C29   1     0.65829  0.11081  0.53847  11.00000  0.03135  0.04199  0.06434 =
 -0.01509 -0.00775 -0.01120 
AFIX 43
H29   2     0.62121  0.07110  0.53146  11.00000 -1.20000 
AFIX 0
C30   1     0.65210  0.11862  0.60423  11.00000  0.04424  0.04964  0.05211 =
 -0.01314 -0.00137 -0.02458 
AFIX 43
H30   2     0.61061  0.08459  0.64246  11.00000 -1.20000 
AFIX 0
C31   1     0.70656  0.17624  0.61450  11.00000  0.03466  0.03966  0.04097 =
 -0.00663  0.00013 -0.01791 
AFIX 43
H31   2     0.70060  0.18193  0.66001  11.00000 -1.20000 
AFIX 0
C32   1     0.80275  0.32178  0.68867  11.00000  0.02066  0.02292  0.02644 =
 -0.00335  0.00629 -0.00560 
C33   1     0.64888  0.34181  0.69741  11.00000  0.03165  0.02967  0.03213 =
 -0.00658  0.00624 -0.01004 
AFIX 43
H33   2     0.59960  0.32482  0.67084  11.00000 -1.20000 
AFIX 0
C34   1     0.56968  0.38571  0.74407  11.00000  0.03066  0.04401  0.03120 =
 -0.00789  0.00350 -0.01023 
AFIX 43
H34   2     0.46644  0.39822  0.74947  11.00000 -1.20000 
AFIX 0
C35   1     0.63760  0.41152  0.78268  11.00000  0.03699  0.03922  0.03264 =
 -0.01694  0.00660 -0.00261 
AFIX 43
H35   2     0.58159  0.44140  0.81486  11.00000 -1.20000 
AFIX 0
C36   1     0.78803  0.39405  0.77483  11.00000  0.03369  0.03271  0.03596 =
 -0.01267 -0.00034 -0.00856 
AFIX 43
H36   2     0.83552  0.41275  0.80094  11.00000 -1.20000 
AFIX 0
C37   1     0.86950  0.34900  0.72857  11.00000  0.03675  0.02444  0.02812 =
 -0.00672 -0.00157 -0.00555 
AFIX 43
H37   2     0.97262  0.33652  0.72404  11.00000 -1.20000 
AFIX 0
C38   1     1.07688  0.19998  0.70762  11.00000  0.02795  0.02257  0.02580 =
 -0.00851 -0.00186 -0.00422 
C39   1     1.00771  0.17361  0.77444  11.00000  0.02629  0.02926  0.03038 =
 -0.00815 -0.00179 -0.00595 
AFIX 43
H39   2     0.91206  0.16502  0.78176  11.00000 -1.20000 
AFIX 0
C40   1     1.07789  0.16007  0.82966  11.00000  0.04699  0.03612  0.02676 =
 -0.00361 -0.00684 -0.00879 
AFIX 43
H40   2     1.02968  0.14232  0.87473  11.00000 -1.20000 
AFIX 0
C41   1     1.21700  0.17188  0.82052  11.00000  0.05320  0.04025  0.03637 =
 -0.00950 -0.01749 -0.00472 
AFIX 43
H41   2     1.26376  0.16327  0.85895  11.00000 -1.20000 
AFIX 0
C42   1     1.28824  0.19673  0.75379  11.00000  0.03010  0.05541  0.04827 =
 -0.01755 -0.01270 -0.00307 
AFIX 43
H42   2     1.38480  0.20398  0.74675  11.00000 -1.20000 
AFIX 0
C43   1     1.21915  0.21067  0.69849  11.00000  0.02531  0.04029  0.03446 =
 -0.00915 -0.00392 -0.00859 
AFIX 43
H43   2     1.26832  0.22777  0.65348  11.00000 -1.20000 
AFIX 0
C44   1     1.10137  0.08862  0.61484  11.00000  0.02231  0.02780  0.02626 =
 -0.00779  0.00367 -0.00264 
C45   1     1.02721  0.05226  0.58585  11.00000  0.03453  0.02799  0.03949 =
 -0.00832 -0.00443 -0.00923 
AFIX 43
H45   2     0.97341  0.08171  0.55059  11.00000 -1.20000 
AFIX 0
C46   1     1.03039 -0.02586  0.60738  11.00000  0.04090  0.03259  0.04326 =
 -0.00927 -0.00293 -0.01257 
AFIX 43
H46   2     0.97837 -0.04908  0.58725  11.00000 -1.20000 
AFIX 0
C47   1     1.10914 -0.06949  0.65798  11.00000  0.05581  0.02997  0.03730 =
 -0.00232  0.00349 -0.01295 
AFIX 43
H47   2     1.11020 -0.12269  0.67344  11.00000 -1.20000 
AFIX 0
C48   1     1.18671 -0.03549  0.68619  11.00000  0.05792  0.02983  0.03247 =
 -0.00342 -0.00430  0.00265 
AFIX 43
H48   2     1.24301 -0.06592  0.72020  11.00000 -1.20000 
AFIX 0
C49   1     1.18320  0.04324  0.66520  11.00000  0.04214  0.02827  0.03403 =
 -0.00683 -0.00547 -0.00188 
AFIX 43
H49   2     1.23648  0.06589  0.68520  11.00000 -1.20000 
AFIX 0

C1A   1     0.07060  0.26743  0.14034  11.00000  0.02019  0.02449  0.02405 =
 -0.00617 -0.00209  0.00015 
C2A   1     0.21490  0.26669  0.12783  11.00000  0.01922  0.02329  0.02177 =
 -0.00534 -0.00413 -0.00179 
C3A   1     0.31641  0.22761  0.07441  11.00000  0.01174  0.02313  0.02672 =
 -0.00617 -0.00257 -0.00326 
C4A   1     0.29633  0.24518  0.00791  11.00000  0.01548  0.01998  0.02445 =
 -0.00604  0.00197 -0.00711 
C5A   1     0.16811  0.30261 -0.01618  11.00000  0.02183  0.02236  0.02552 =
 -0.00694 -0.00418 -0.00546 
C6A   1     0.03222  0.30197  0.01996  11.00000  0.01710  0.02229  0.02119 =
 -0.00550 -0.00322 -0.00282 
C7A   1     0.00351  0.24634  0.08875  11.00000  0.01409  0.03124  0.03022 =
 -0.00796 -0.00283 -0.00517 
AFIX 13
H7A   2    -0.10415  0.25885  0.10448  11.00000 -1.20000 
AFIX 0
C8A   1     0.04218  0.16150  0.08623  11.00000  0.01138  0.02918  0.02818 =
 -0.00713 -0.00052 -0.00735 
C9A   1     0.06530  0.13670  0.02562  11.00000  0.02106  0.02386  0.02932 =
 -0.00434  0.00071 -0.01056 
AFIX 43
H9A   2     0.06159  0.17344 -0.01653  11.00000 -1.20000 
AFIX 0
C10A  1     0.09372  0.05960  0.02499  11.00000  0.02390  0.03842  0.03695 =
 -0.01079  0.00081 -0.01201 
AFIX 43
H10A  2     0.11021  0.04374 -0.01729  11.00000 -1.20000 
AFIX 0
C11A  1     0.09803  0.00576  0.08600  11.00000  0.02977  0.02832  0.05062 =
 -0.00781 -0.00879 -0.00756 
AFIX 43
H11A  2     0.11970 -0.04734  0.08577  11.00000 -1.20000 
AFIX 0
C12A  1     0.07079  0.02929  0.14725  11.00000  0.02877  0.03233  0.04341 =
 -0.00185 -0.00955 -0.00796 
AFIX 43
H12A  2     0.07040 -0.00769  0.18935  11.00000 -1.20000 
AFIX 0
C13A  1     0.04399  0.10640  0.14791  11.00000  0.02254  0.03606  0.03406 =
 -0.00896 -0.00258 -0.00498 
AFIX 43
H13A  2     0.02675  0.12200  0.19035  11.00000 -1.20000 
AFIX 0
C14A  1    -0.02130  0.29338  0.20072  11.00000  0.02186  0.02468  0.02491 =
 -0.00641 -0.00417  0.00272 
C15A  1    -0.16497  0.28334  0.22303  11.00000  0.02291  0.03818  0.02699 =
 -0.00484 -0.00609 -0.00039 
AFIX 43
H15A  2    -0.20534  0.26074  0.19701  11.00000 -1.20000 
AFIX 0
C16A  1    -0.24932  0.30541  0.28176  11.00000  0.02418  0.04452  0.02572 =
 -0.00484  0.00452  0.00522 
AFIX 43
H16A  2    -0.34601  0.29764  0.29592  11.00000 -1.20000 
AFIX 0
C17A  1    -0.19143  0.33921  0.32016  11.00000  0.03727  0.03544  0.02579 =
 -0.00811  0.00196  0.00736 
AFIX 43
H17A  2    -0.24944  0.35572  0.35995  11.00000 -1.20000 
AFIX 0
C18A  1    -0.05170  0.34839  0.30038  11.00000  0.03918  0.03006  0.02494 =
 -0.00866 -0.00523  0.00382 
AFIX 43
H18A  2    -0.01317  0.37076  0.32732  11.00000 -1.20000 
AFIX 0
C19A  1     0.03833  0.32564  0.24080  11.00000  0.03302  0.02019  0.02088 =
 -0.00849 -0.00749  0.00489 
C20A  1     0.18682  0.33566  0.22055  11.00000  0.03033  0.01875  0.02496 =
 -0.00506 -0.00942  0.00183 
C21A  1     0.24676  0.37642  0.25282  11.00000  0.04176  0.03342  0.03163 =
 -0.01137 -0.01059 -0.00234 
AFIX 43
H21A  2     0.18903  0.39742  0.29047  11.00000 -1.20000 
AFIX 0
C22A  1     0.38712  0.38615  0.23062  11.00000  0.04517  0.03413  0.04570 =
 -0.01471 -0.01601 -0.00855 
AFIX 43
H22A  2     0.42574  0.41324  0.25339  11.00000 -1.20000 
AFIX 0
C23A  1     0.47258  0.35702  0.17565  11.00000  0.02717  0.02821  0.04681 =
 -0.01051 -0.01408 -0.00197 
AFIX 43
H23A  2     0.56904  0.36489  0.16036  11.00000 -1.20000 
AFIX 0
C24A  1     0.41942  0.31673  0.14283  11.00000  0.03035  0.02562  0.03486 =
 -0.00891 -0.00985 -0.00199 
AFIX 43
H24A  2     0.47910  0.29726  0.10475  11.00000 -1.20000 
AFIX 0
C25A  1     0.27591  0.30389  0.16532  11.00000  0.02580  0.02121  0.02336 =
 -0.00652 -0.00741 -0.00013 
C26A  1     0.43865  0.16539  0.10073  11.00000  0.02022  0.02640  0.02072 =
 -0.00674 -0.00066 -0.00380 
C27A  1     0.40804  0.11221  0.16028  11.00000  0.02164  0.03213  0.03118 =
 -0.01196 -0.00529 -0.00400 
AFIX 43
H27A  2     0.31103  0.11681  0.18460  11.00000 -1.20000 
AFIX 0
C28A  1     0.51693  0.05171  0.18549  11.00000  0.03306  0.03203  0.03846 =
 -0.00760 -0.00745 -0.00252 
AFIX 43
H28A  2     0.49286  0.01462  0.22561  11.00000 -1.20000 
AFIX 0
C29A  1     0.65819  0.04578  0.15251  11.00000  0.03147  0.03329  0.04417 =
 -0.01313 -0.01636  0.00712 
AFIX 43
H29A  2     0.73273  0.00540  0.17020  11.00000 -1.20000 
AFIX 0
C30A  1     0.69136  0.09877  0.09355  11.00000  0.01977  0.04023  0.03667 =
 -0.01873 -0.00551  0.00112 
AFIX 43
H30A  2     0.78930  0.09467  0.07049  11.00000 -1.20000 
AFIX 0
C31A  1     0.58316  0.15829  0.06728  11.00000  0.02018  0.02978  0.03098 =
 -0.01095 -0.00706 -0.00345 
AFIX 43
H31A  2     0.60766  0.19430  0.02639  11.00000 -1.20000 
AFIX 0
C32A  1     0.39787  0.20254 -0.04376  11.00000  0.01659  0.02949  0.02516 =
 -0.01179  0.00076 -0.00651 
C33A  1     0.41429  0.12334 -0.03307  11.00000  0.01966  0.02320  0.02910 =
 -0.00683 -0.00006 -0.00255 
AFIX 43
H33A  2     0.36131  0.09716  0.00703  11.00000 -1.20000 
AFIX 0
C34A  1     0.50582  0.08220 -0.07946  11.00000  0.02828  0.02746  0.03738 =
 -0.01473 -0.00549  0.00331 
AFIX 43
H34A  2     0.51388  0.02844 -0.07160  11.00000 -1.20000 
AFIX 0
C35A  1     0.58576  0.11924 -0.13738  11.00000  0.03110  0.04771  0.02820 =
 -0.01229 -0.00044  0.00362 
AFIX 43
H35A  2     0.64893  0.09100 -0.16934  11.00000 -1.20000 
AFIX 0
C36A  1     0.57361  0.19706 -0.14862  11.00000  0.02332  0.04528  0.02934 =
 -0.00498  0.00554 -0.00179 
AFIX 43
H36A  2     0.62984  0.22248 -0.18794  11.00000 -1.20000 
AFIX 0
C37A  1     0.47967  0.23836 -0.10278  11.00000  0.01712  0.02975  0.03003 =
 -0.00586  0.00310 -0.00081 
AFIX 43
H37A  2     0.47059  0.29228 -0.11164  11.00000 -1.20000 
AFIX 0
C38A  1     0.19186  0.36028 -0.08130  11.00000  0.01780  0.02396  0.02654 =
 -0.00319 -0.00097 -0.00175 
C39A  1     0.14112  0.36136 -0.13946  11.00000  0.01969  0.03948  0.03119 =
 -0.00043  0.00056  0.00283 
AFIX 43
H39A  2     0.09800  0.32103 -0.14036  11.00000 -1.20000 
AFIX 0
C40A  1     0.15235  0.42109 -0.19711  11.00000  0.02629  0.07024  0.03077 =
 0.01139 -0.00074  0.00324 
AFIX 43
H40A  2     0.11874  0.42138 -0.23747  11.00000 -1.20000 
AFIX 0
C41A  1     0.21357  0.47999 -0.19425  11.00000  0.03116  0.04484  0.07661 =
 0.02743  0.00241 -0.00219 
AFIX 43
H41A  2     0.21710  0.52214 -0.23237  11.00000 -1.20000 
AFIX 0
C42A  1     0.26920  0.47890 -0.13771  11.00000  0.03251  0.03035  0.08529 =
 0.00320  0.00557 -0.00594 
AFIX 43
H42A  2     0.31405  0.51873 -0.13719  11.00000 -1.20000 
AFIX 0
C43A  1     0.25866  0.41850 -0.08134  11.00000  0.02127  0.02864  0.06418 =
 -0.00913 -0.00082 -0.00467 
AFIX 43
H43A  2     0.29769  0.41685 -0.04210  11.00000 -1.20000 
AFIX 0
C44A  1    -0.09980  0.35495 -0.00439  11.00000  0.01416  0.03030  0.02182 =
 -0.00736  0.00062  0.00082 
C45A  1    -0.21773  0.32511 -0.00466  11.00000  0.01798  0.03021  0.03460 =
 -0.00342 -0.00768 -0.00173 
AFIX 43
H45A  2    -0.21310  0.27173  0.01215  11.00000 -1.20000 
AFIX 0
C46A  1    -0.34259  0.37149 -0.02896  11.00000  0.01799  0.04842  0.03632 =
 -0.00847 -0.00403 -0.00528 
AFIX 43
H46A  2    -0.42087  0.34941 -0.02928  11.00000 -1.20000 
AFIX 0
C47A  1    -0.35279  0.44985 -0.05268  11.00000  0.02409  0.04469  0.02629 =
 -0.01012 -0.00589  0.00783 
AFIX 43
H47A  2    -0.43788  0.48193 -0.06890  11.00000 -1.20000 
AFIX 0
C48A  1    -0.23697  0.48015 -0.05222  11.00000  0.03433  0.02520  0.04031 =
 -0.01077 -0.00189  0.00351 
AFIX 43
H48A  2    -0.24216  0.53358 -0.06899  11.00000 -1.20000 
AFIX 0
C49A  1    -0.11285  0.43410 -0.02773  11.00000  0.01981  0.03110  0.03361 =
 -0.00787 -0.00093 -0.00120 
AFIX 43
H49A  2    -0.03569  0.45670 -0.02682  11.00000 -1.20000 
AFIX 0
HKLF 4

END
;
