# Supplementary material for: Extended Conjugation Attenuates the Quenching of Aggregation‐Induced Emitters by Photocyclization Pathways
Source: Angew Chem Int Ed Engl. 2022 Apr 13;61(24):e202202193. doi: 10.1002/anie.202202193 (PMC9325432; doi:10.1002/anie.202202193)
Supplement: Supplementary file 4 — Supporting Information [file ANIE-61-0-s004.cif]

data_P3C3_16srv132


_audit_creation_date              2016-04-04
_audit_creation_method
;
Olex2 1.2-beta
(compiled 2016.02.19 svn.r3266 for OlexSys, GUI svn.r5155)
;
_publ_requested_journal           'JACS'
_publ_section_title
;
Extended Conjugation Attenuates the Quenching of Aggregation-Induced Emitters by
Photocyclization Pathways
;

_publ_contact_author_name         'Dmitry Yufit'
_publ_contact_author_address
;
Department of Chemistry
Durham University
South Rd.
Durham
DH1 3LE
UK
;
_publ_contact_author_email        'd.s.yufit@durham.ac.uk'


_publ_contact_letter
;
The CIF file contains data for the structure P3C3 from
the paper 

"Extended Conjugation Attenuates the Quenching of Aggregation-Induced
Emitters by Photocyclization Pathways"

by A.T.Turley, P.K.Saha, A.Danos, A.N.Bismillah, A.P.Monkman,
D.S.Yufit, B.F.E.Curchod, M.K.Etherington and P.R.McGonigal

The paper will be submitted to JACS shortly. 
;
loop_
_publ_author_name
_publ_author_address

'Turley, Andrew T.'
;
Department of Chemistry
Durham University
South Rd.
Durham
DH1 3LE
UK
;

'Saha, Promeet K.'
;
Department of Chemistry
Durham University
South Rd.
Durham
DH1 3LE
UK
;

'Danos, Andrew'
;
Department of Physics
Durham University
South Rd.
Durham
DH1 3LE
UK
;

'Bismillah, Aisha N.'
;
Department of Chemistry
Durham University
South Rd.
Durham
DH1 3LE
UK
;

'Monkman, Andrew P.'
;
Department of Physics
Durham University
South Rd.
Durham
DH1 3LE
UK
;

'Yufit, Dmitry S.'
;
Department of Chemistry
Durham University
South Rd.
Durham
DH1 3LE
UK
;

'Curchod, Basile F.E.'
;
Department of Chemistry
Durham University
South Rd.
Durham
DH1 3LE
UK
;

'Etherington, Marc K.'
;
Department of Physics
Durham University
South Rd.
Durham
DH1 3LE
UK
;

'McGonigal, Paul R.'
;
Department of Chemistry
Durham University
South Rd.
Durham
DH1 3LE
UK
;

_publ_section_references
;
Dolomanov, O. V., Bourhis, L. J., Gildea, R. J., Howard, J. A. K. & Puschmann,
H. (2009). <i>J. Appl. Cryst.</i> <b>42</b>, 339--341.

Sheldrick, G. M. (2008). <i>Acta Cryst.</i> A<b>64</b>, 112--122.
;
_chemical_name_common             ?
_chemical_name_systematic
;
 Triphenylcyclopropenyl hydrogen dichloride
;
_chemical_formula_moiety          'Cl2 H, C21 H15'
_chemical_formula_sum             'C21 H16 Cl2'
_chemical_formula_weight          339.24
_chemical_melting_point           ?
loop_
  _atom_type_symbol
  _atom_type_description
  _atom_type_scat_dispersion_real
  _atom_type_scat_dispersion_imag
  _atom_type_scat_source
 'C' 'C' 0.0033 0.0016 'International Tables Vol C Tables 4.2.6.8 and 6.1.1.4'
 'H' 'H' 0.0000 0.0000 'International Tables Vol C Tables 4.2.6.8 and 6.1.1.4'
 'Cl' 'Cl' 0.1484 0.1585 'International Tables Vol C Tables 4.2.6.8 and 6.1.1.4'

_space_group_crystal_system       triclinic
_space_group_IT_number            2
_space_group_name_H-M_alt         'P -1'
_space_group_name_Hall            '-P 1'
loop_
  _space_group_symop_id
  _space_group_symop_operation_xyz
 1 'x, y, z'
 2 '-x, -y, -z'

_cell_length_a                    8.1608(7)
_cell_length_b                    9.0459(8)
_cell_length_c                    12.2953(10)
_cell_angle_alpha                 95.447(3)
_cell_angle_beta                  100.331(3)
_cell_angle_gamma                 103.571(3)
_cell_volume                      859.06(13)
_cell_formula_units_Z             2
_cell_measurement_reflns_used     9995
_cell_measurement_temperature     120.0
_cell_measurement_theta_max       31.46
_cell_measurement_theta_min       2.34
_exptl_absorpt_coefficient_mu     0.374
_exptl_absorpt_correction_T_max   1.0000
_exptl_absorpt_correction_T_min   0.9474
_exptl_absorpt_correction_type    multi-scan
_exptl_absorpt_process_details
;
SADABS-2014/4 (Bruker,2014/4) was used for absorption correction.
wR2(int) was 0.0967 before and 0.0375 after correction.
The Ratio of minimum to maximum transmission is 0.9474.
The \l/2 correction factor is Not present.
;
_exptl_crystal_colour             'clear colourless'
_exptl_crystal_colour_lustre      clear
_exptl_crystal_colour_modifier    .
_exptl_crystal_colour_primary     colourless
_exptl_crystal_density_diffrn     1.311
_exptl_crystal_density_meas       ?
_exptl_crystal_density_method     'not measured'
_exptl_crystal_description        irregular
_exptl_crystal_F_000              352
_exptl_crystal_size_max           0.47
_exptl_crystal_size_mid           0.38
_exptl_crystal_size_min           0.28
_exptl_special_details
?
_diffrn_reflns_av_R_equivalents   0.0250
_diffrn_reflns_av_unetI/netI      0.0263
_diffrn_reflns_limit_h_max        11
_diffrn_reflns_limit_h_min        -11
_diffrn_reflns_limit_k_max        12
_diffrn_reflns_limit_k_min        -12
_diffrn_reflns_limit_l_max        17
_diffrn_reflns_limit_l_min        -15
_diffrn_reflns_number             17005
_diffrn_reflns_theta_full         30.00
_diffrn_reflns_theta_max          30.00
_diffrn_reflns_theta_min          2.34
_diffrn_ambient_temperature       120.0
_diffrn_detector                  'Bruker PHOTON 100 CMOS'
_diffrn_detector_area_resol_mean  10.4
_diffrn_detector_type             'CMOS sensor'
_diffrn_measured_fraction_theta_full 0.999
_diffrn_measured_fraction_theta_max 0.999
_diffrn_measurement_device        '3-circle diffractometer'
_diffrn_measurement_device_type   'Bruker D8 Venture'
_diffrn_measurement_method        '\f and \w scans'
_diffrn_radiation_monochromator   'focusing mirrors'
_diffrn_radiation_probe           x-ray
_diffrn_radiation_type            MoK\a
_diffrn_radiation_wavelength      0.71073
_diffrn_source                    'microfocus sealed X-ray tube'
_diffrn_source_type               'Incoatec I\mS microsource'
_diffrn_standards_decay_%         ?
_diffrn_standards_interval_count  ?
_diffrn_standards_interval_time   ?
_diffrn_standards_number          0
_reflns_number_gt                 4238
_reflns_number_total              5006
_reflns_threshold_expression      >2sigma(I)
_computing.bruker_data_scaling    'SADABS V2012/1 (Bruker AXS Inc.)'
_computing_cell_refinement        'SAINT v8.34A (Bruker, 2013)'
_computing_data_collection        'APEX2 v.2013.4_1 (Bruker, 2013)'
_computing_data_reduction         'SAINT v8.34A (Bruker, 2013)'
_computing_molecular_graphics     'Olex2 (Dolomanov et al., 2009)'
_computing_publication_material   'Olex2 (Dolomanov et al., 2009)'
_computing_structure_refinement   'XL (Sheldrick, 2008)'
_computing_structure_solution     'XS (Sheldrick, 2008)'
_refine_diff_density_max          0.369
_refine_diff_density_min          -0.309
_refine_diff_density_rms          0.050
_refine_ls_extinction_coef        ?
_refine_ls_extinction_method      none
_refine_ls_goodness_of_fit_ref    1.027
_refine_ls_hydrogen_treatment     mixed
_refine_ls_matrix_type            full
_refine_ls_number_parameters      212
_refine_ls_number_reflns          5006
_refine_ls_number_restraints      0
_refine_ls_R_factor_all           0.0425
_refine_ls_R_factor_gt            0.0329
_refine_ls_restrained_S_all       1.027
_refine_ls_shift/su_max           0.001
_refine_ls_shift/su_mean          0.000
_refine_ls_structure_factor_coef  Fsqd
_refine_ls_weighting_details
'calc w=1/[\s^2^(Fo^2^)+(0.0450P)^2^+0.2800P] where P=(Fo^2^+2Fc^2^)/3'
_refine_ls_weighting_scheme       calc
_refine_ls_wR_factor_gt           0.0859
_refine_ls_wR_factor_ref          0.0909
_refine_special_details
;
 Refinement of F^2^ against ALL reflections.  The weighted R-factor wR and 
 goodness of fit S are based on F^2^, conventional R-factors R are based 
 on F, with F set to zero for negative F^2^. The threshold expression of 
 F^2^ > 2sigma(F^2^) is used only for calculating R-factors(gt) etc. and is 
 not relevant to the choice of reflections for refinement.  R-factors based 
 on F^2^ are statistically about twice as large as those based on F, and R- 
 factors based on ALL data will be even larger. 
;
_olex2_refinement_description
;
1. Fixed Uiso
 At 1.2 times of:
  All C(H) groups
2.a Aromatic/amide H refined with riding coordinates:
 C5(H5), C6(H6), C7(H7), C8(H8), C9(H9), C11(H11), C12(H12), C13(H13),
 C14(H14), C15(H15), C17(H17), C18(H18), C19(H19), C20(H20), C21(H21)
;
_atom_sites_solution_hydrogens    difmap
_atom_sites_solution_primary      direct
_atom_sites_solution_secondary    difmap
loop_
  _atom_site_label
  _atom_site_type_symbol
  _atom_site_fract_x
  _atom_site_fract_y
  _atom_site_fract_z
  _atom_site_U_iso_or_equiv
  _atom_site_adp_type
  _atom_site_occupancy
  _atom_site_calc_flag
  _atom_site_disorder_assembly
  _atom_site_disorder_group
  _atom_site_refinement_flags_posn
 Cl1 Cl 0.11271(4) 0.67278(3) 0.31604(3) 0.02515(8) Uani 1 d . . .
 Cl2 Cl 0.28943(5) 0.87984(4) 0.15839(3) 0.03749(10) Uani 1 d . . .
 H1 H 0.204(3) 0.784(3) 0.2320(18) 0.081(8) Uiso 1 d . . .
 C1 C 0.25308(13) 0.59661(12) 0.74859(9) 0.0162(2) Uani 1 d . . .
 C2 C 0.29306(13) 0.48822(12) 0.81268(9) 0.01580(19) Uani 1 d . . .
 C3 C 0.30689(13) 0.47654(12) 0.70262(9) 0.01529(19) Uani 1 d . . .
 C4 C 0.19464(13) 0.73285(12) 0.73451(9) 0.0177(2) Uani 1 d . . .
 C5 C 0.18758(14) 0.78749(13) 0.63152(10) 0.0211(2) Uani 1 d . . .
 H5 H 0.2217 0.7353 0.5721 0.025 Uiso 1 calc . . R
 C6 C 0.13033(16) 0.91850(14) 0.61675(12) 0.0273(3) Uani 1 d . . .
 H6 H 0.1267 0.9572 0.5474 0.033 Uiso 1 calc . . R
 C7 C 0.07831(16) 0.99303(14) 0.70338(13) 0.0299(3) Uani 1 d . . .
 H7 H 0.0383 1.0822 0.6927 0.036 Uiso 1 calc . . R
 C8 C 0.08419(16) 0.93864(14) 0.80527(12) 0.0277(3) Uani 1 d . . .
 H8 H 0.0471 0.9900 0.8636 0.033 Uiso 1 calc . . R
 C9 C 0.14407(15) 0.80940(13) 0.82236(11) 0.0226(2) Uani 1 d . . .
 H9 H 0.1507 0.7732 0.8927 0.027 Uiso 1 calc . . R
 C10 C 0.29835(13) 0.42080(12) 0.91382(9) 0.0162(2) Uani 1 d . . .
 C11 C 0.35955(15) 0.28914(12) 0.92136(9) 0.0190(2) Uani 1 d . . .
 H11 H 0.4010 0.2476 0.8610 0.023 Uiso 1 calc . . R
 C12 C 0.35946(16) 0.21972(13) 1.01687(10) 0.0226(2) Uani 1 d . . .
 H12 H 0.4016 0.1308 1.0226 0.027 Uiso 1 calc . . R
 C13 C 0.29742(16) 0.28068(14) 1.10436(10) 0.0239(2) Uani 1 d . . .
 H13 H 0.2951 0.2315 1.1692 0.029 Uiso 1 calc . . R
 C14 C 0.23858(16) 0.41295(14) 1.09817(10) 0.0246(2) Uani 1 d . . .
 H14 H 0.1983 0.4546 1.1590 0.030 Uiso 1 calc . . R
 C15 C 0.23905(15) 0.48345(13) 1.00297(10) 0.0208(2) Uani 1 d . . .
 H15 H 0.1994 0.5738 0.9982 0.025 Uiso 1 calc . . R
 C16 C 0.33713(13) 0.39125(12) 0.60679(9) 0.01524(19) Uani 1 d . . .
 C17 C 0.26430(14) 0.41327(13) 0.49949(9) 0.0189(2) Uani 1 d . . .
 H17 H 0.2011 0.4886 0.4899 0.023 Uiso 1 calc . . R
 C18 C 0.28508(15) 0.32452(14) 0.40757(10) 0.0231(2) Uani 1 d . . .
 H18 H 0.2333 0.3370 0.3346 0.028 Uiso 1 calc . . R
 C19 C 0.38147(15) 0.21703(14) 0.42157(10) 0.0229(2) Uani 1 d . . .
 H19 H 0.3943 0.1556 0.3581 0.027 Uiso 1 calc . . R
 C20 C 0.45904(15) 0.19928(13) 0.52800(10) 0.0216(2) Uani 1 d . . .
 H20 H 0.5285 0.1287 0.5370 0.026 Uiso 1 calc . . R
 C21 C 0.43535(14) 0.28421(12) 0.62102(9) 0.0180(2) Uani 1 d . . .
 H21 H 0.4854 0.2699 0.6939 0.022 Uiso 1 calc . . R

loop_
  _atom_site_aniso_label
  _atom_site_aniso_U_11
  _atom_site_aniso_U_22
  _atom_site_aniso_U_33
  _atom_site_aniso_U_23
  _atom_site_aniso_U_13
  _atom_site_aniso_U_12
 Cl1 0.02078(13) 0.02668(14) 0.02930(16) 0.00880(11) 0.00460(11) 0.00719(10)
 Cl2 0.0581(2) 0.03114(17) 0.0396(2) 0.01773(14) 0.02812(17) 0.02490(16)
 C1 0.0148(4) 0.0182(5) 0.0155(5) 0.0024(4) 0.0032(4) 0.0038(4)
 C2 0.0152(4) 0.0170(5) 0.0148(5) 0.0013(4) 0.0029(4) 0.0040(4)
 C3 0.0144(4) 0.0165(5) 0.0148(5) 0.0033(4) 0.0021(4) 0.0039(4)
 C4 0.0167(5) 0.0165(5) 0.0205(5) 0.0029(4) 0.0041(4) 0.0050(4)
 C5 0.0193(5) 0.0217(5) 0.0247(6) 0.0077(4) 0.0063(4) 0.0070(4)
 C6 0.0227(5) 0.0238(6) 0.0381(7) 0.0145(5) 0.0058(5) 0.0076(5)
 C7 0.0229(6) 0.0169(5) 0.0500(8) 0.0056(5) 0.0050(5) 0.0072(4)
 C8 0.0252(6) 0.0190(5) 0.0386(7) -0.0033(5) 0.0080(5) 0.0071(4)
 C9 0.0235(5) 0.0194(5) 0.0246(6) -0.0005(4) 0.0057(4) 0.0057(4)
 C10 0.0177(5) 0.0170(5) 0.0130(5) 0.0021(4) 0.0028(4) 0.0028(4)
 C11 0.0257(5) 0.0173(5) 0.0142(5) 0.0012(4) 0.0057(4) 0.0052(4)
 C12 0.0312(6) 0.0183(5) 0.0192(6) 0.0053(4) 0.0054(5) 0.0069(4)
 C13 0.0319(6) 0.0249(5) 0.0143(5) 0.0059(4) 0.0063(4) 0.0035(5)
 C14 0.0316(6) 0.0272(6) 0.0173(5) 0.0031(4) 0.0109(5) 0.0079(5)
 C15 0.0248(5) 0.0219(5) 0.0175(5) 0.0022(4) 0.0069(4) 0.0082(4)
 C16 0.0159(4) 0.0161(4) 0.0141(5) 0.0026(4) 0.0047(4) 0.0035(4)
 C17 0.0200(5) 0.0224(5) 0.0160(5) 0.0040(4) 0.0038(4) 0.0080(4)
 C18 0.0241(5) 0.0314(6) 0.0131(5) 0.0021(4) 0.0029(4) 0.0071(5)
 C19 0.0247(5) 0.0243(5) 0.0187(5) -0.0027(4) 0.0082(4) 0.0038(4)
 C20 0.0248(5) 0.0183(5) 0.0242(6) 0.0025(4) 0.0087(4) 0.0079(4)
 C21 0.0208(5) 0.0180(5) 0.0168(5) 0.0044(4) 0.0049(4) 0.0065(4)

_geom_special_details
;
 All esds (except the esd in the dihedral angle between two l.s. planes) 
 are estimated using the full covariance matrix.  The cell esds are taken 
 into account individually in the estimation of esds in distances, angles 
 and torsion angles; correlations between esds in cell parameters are only 
 used when they are defined by crystal symmetry.  An approximate (isotropic) 
 treatment of cell esds is used for estimating esds involving l.s. planes. 
;
loop_
  _geom_bond_atom_site_label_1
  _geom_bond_atom_site_label_2
  _geom_bond_distance
  _geom_bond_site_symmetry_2
  _geom_bond_publ_flag
 Cl1 H1 1.66(2) . ?
 Cl2 H1 1.46(2) . ?
 C1 C2 1.3760(15) . ?
 C1 C3 1.3742(14) . ?
 C1 C4 1.4363(15) . ?
 C2 C3 1.3742(15) . ?
 C2 C10 1.4344(15) . ?
 C3 C16 1.4372(14) . ?
 C4 C5 1.3990(16) . ?
 C4 C9 1.4030(15) . ?
 C5 H5 0.9500 . ?
 C5 C6 1.3878(16) . ?
 C6 H6 0.9500 . ?
 C6 C7 1.389(2) . ?
 C7 H7 0.9500 . ?
 C7 C8 1.386(2) . ?
 C8 H8 0.9500 . ?
 C8 C9 1.3885(17) . ?
 C9 H9 0.9500 . ?
 C10 C11 1.4000(15) . ?
 C10 C15 1.3993(15) . ?
 C11 H11 0.9500 . ?
 C11 C12 1.3833(15) . ?
 C12 H12 0.9500 . ?
 C12 C13 1.3897(16) . ?
 C13 H13 0.9500 . ?
 C13 C14 1.3935(17) . ?
 C14 H14 0.9500 . ?
 C14 C15 1.3852(16) . ?
 C15 H15 0.9500 . ?
 C16 C17 1.3992(15) . ?
 C16 C21 1.3988(14) . ?
 C17 H17 0.9500 . ?
 C17 C18 1.3823(16) . ?
 C18 H18 0.9500 . ?
 C18 C19 1.3914(17) . ?
 C19 H19 0.9500 . ?
 C19 C20 1.3890(17) . ?
 C20 H20 0.9500 . ?
 C20 C21 1.3848(15) . ?
 C21 H21 0.9500 . ?

loop_
  _geom_angle_atom_site_label_1
  _geom_angle_atom_site_label_2
  _geom_angle_atom_site_label_3
  _geom_angle
  _geom_angle_site_symmetry_1
  _geom_angle_site_symmetry_3
  _geom_angle_publ_flag
 C2 C1 C4 151.40(11) . . ?
 C3 C1 C2 59.95(8) . . ?
 C3 C1 C4 148.62(11) . . ?
 C1 C2 C10 151.29(10) . . ?
 C3 C2 C1 59.96(8) . . ?
 C3 C2 C10 148.29(10) . . ?
 C1 C3 C2 60.09(8) . . ?
 C1 C3 C16 149.96(10) . . ?
 C2 C3 C16 149.58(10) . . ?
 C5 C4 C1 118.99(10) . . ?
 C5 C4 C9 120.44(10) . . ?
 C9 C4 C1 120.56(10) . . ?
 C4 C5 H5 120.3 . . ?
 C6 C5 C4 119.49(11) . . ?
 C6 C5 H5 120.3 . . ?
 C5 C6 H6 120.0 . . ?
 C5 C6 C7 119.97(12) . . ?
 C7 C6 H6 120.0 . . ?
 C6 C7 H7 119.7 . . ?
 C8 C7 C6 120.65(11) . . ?
 C8 C7 H7 119.7 . . ?
 C7 C8 H8 119.9 . . ?
 C7 C8 C9 120.23(12) . . ?
 C9 C8 H8 119.9 . . ?
 C4 C9 H9 120.4 . . ?
 C8 C9 C4 119.18(12) . . ?
 C8 C9 H9 120.4 . . ?
 C11 C10 C2 119.23(10) . . ?
 C15 C10 C2 120.46(10) . . ?
 C15 C10 C11 120.29(10) . . ?
 C10 C11 H11 120.1 . . ?
 C12 C11 C10 119.81(10) . . ?
 C12 C11 H11 120.1 . . ?
 C11 C12 H12 120.2 . . ?
 C11 C12 C13 119.69(11) . . ?
 C13 C12 H12 120.2 . . ?
 C12 C13 H13 119.6 . . ?
 C12 C13 C14 120.85(11) . . ?
 C14 C13 H13 119.6 . . ?
 C13 C14 H14 120.1 . . ?
 C15 C14 C13 119.75(11) . . ?
 C15 C14 H14 120.1 . . ?
 C10 C15 H15 120.2 . . ?
 C14 C15 C10 119.60(11) . . ?
 C14 C15 H15 120.2 . . ?
 C17 C16 C3 119.60(9) . . ?
 C21 C16 C3 120.03(10) . . ?
 C21 C16 C17 120.35(10) . . ?
 C16 C17 H17 120.3 . . ?
 C18 C17 C16 119.45(10) . . ?
 C18 C17 H17 120.3 . . ?
 C17 C18 H18 119.9 . . ?
 C17 C18 C19 120.26(11) . . ?
 C19 C18 H18 119.9 . . ?
 C18 C19 H19 119.9 . . ?
 C20 C19 C18 120.22(11) . . ?
 C20 C19 H19 119.9 . . ?
 C19 C20 H20 119.9 . . ?
 C21 C20 C19 120.18(11) . . ?
 C21 C20 H20 119.9 . . ?
 C16 C21 H21 120.3 . . ?
 C20 C21 C16 119.47(10) . . ?
 C20 C21 H21 120.3 . . ?

loop_
  _geom_torsion_atom_site_label_1
  _geom_torsion_atom_site_label_2
  _geom_torsion_atom_site_label_3
  _geom_torsion_atom_site_label_4
  _geom_torsion
  _geom_torsion_site_symmetry_1
  _geom_torsion_site_symmetry_2
  _geom_torsion_site_symmetry_3
  _geom_torsion_site_symmetry_4
  _geom_torsion_publ_flag
 C1 C2 C10 C11 177.22(18) . . . . ?
 C1 C2 C10 C15 -1.2(3) . . . . ?
 C1 C3 C16 C17 -15.2(2) . . . . ?
 C1 C3 C16 C21 166.38(17) . . . . ?
 C2 C1 C4 C5 178.65(18) . . . . ?
 C2 C1 C4 C9 -1.8(3) . . . . ?
 C2 C3 C16 C17 152.82(17) . . . . ?
 C2 C3 C16 C21 -25.6(2) . . . . ?
 C3 C1 C4 C5 -3.9(2) . . . . ?
 C3 C1 C4 C9 175.60(16) . . . . ?
 C3 C2 C10 C11 10.6(2) . . . . ?
 C3 C2 C10 C15 -167.76(16) . . . . ?

_iucr_refine_instructions_details
;
TITL 16srv132 in P-1 #2
REM reset to P-1 #2
CELL 0.71073 8.1608 9.0459 12.2953 95.4468 100.3314 103.5705
ZERR 2 0.0007 0.0008 0.001 0.0031 0.003 0.0029
LATT 1
SFAC C H Cl
UNIT 42 32 4

L.S. 9
PLAN  5
SIZE 0.28 0.38 0.47
TEMP -153.15
CONF C2 C1 C4 C5
CONF C3 C1 C4 C5
CONF C2 C1 C4 C9
CONF C3 C1 C4 C9
CONF C1 C2 C10 C11
CONF C1 C2 C10 C15
CONF C3 C2 C10 C11
CONF C3 C2 C10 C15
CONF C1 C3 C16 C17
CONF C1 C3 C16 C21
CONF C2 C3 C16 C17
CONF C2 C3 C16 C21
RTAB Cl1 H1 Cl2
BOND $h
fmap 2
acta 
OMIT -2 60
WGHT 0.045 0.28
FVAR 0.30699
REM <olex2.extras>
REM <HklSrc "%.\\16srv132.hkl">
REM </olex2.extras>

Cl1   3     0.11272  0.67278  0.31604  11.00000  0.02078  0.02669  0.02931 =
 0.00880  0.00461  0.00720 
Cl2   3     0.28943  0.87984  0.15839  11.00000  0.05814  0.03114  0.03961 =
 0.01773  0.02812  0.02490 
H1    2     0.20418  0.78439  0.23202  11.00000  0.08080 

C1    1     0.25308  0.59662  0.74859  11.00000  0.01481  0.01818  0.01550 =
 0.00235  0.00323  0.00379 
C2    1     0.29306  0.48822  0.81268  11.00000  0.01519  0.01702  0.01482 =
 0.00133  0.00286  0.00394 
C3    1     0.30689  0.47654  0.70261  11.00000  0.01439  0.01652  0.01479 =
 0.00331  0.00208  0.00388 
C4    1     0.19464  0.73285  0.73451  11.00000  0.01664  0.01655  0.02056 =
 0.00295  0.00405  0.00495 
C5    1     0.18758  0.78749  0.63152  11.00000  0.01927  0.02169  0.02472 =
 0.00771  0.00627  0.00694 
AFIX 43
H5    2     0.22171  0.73531  0.57215  11.00000 -1.20000 
AFIX 0
C6    1     0.13034  0.91849  0.61676  11.00000  0.02268  0.02386  0.03811 =
 0.01449  0.00581  0.00761 
AFIX 43
H6    2     0.12673  0.95719  0.54743  11.00000 -1.20000 
AFIX 0
C7    1     0.07831  0.99302  0.70338  11.00000  0.02294  0.01687  0.05006 =
 0.00557  0.00497  0.00722 
AFIX 43
H7    2     0.03830  1.08216  0.69266  11.00000 -1.20000 
AFIX 0
C8    1     0.08420  0.93864  0.80527  11.00000  0.02517  0.01907  0.03864 =
 -0.00336  0.00795  0.00707 
AFIX 43
H8    2     0.04714  0.98998  0.86363  11.00000 -1.20000 
AFIX 0
C9    1     0.14408  0.80940  0.82235  11.00000  0.02348  0.01941  0.02464 =
 -0.00047  0.00572  0.00564 
AFIX 43
H9    2     0.15073  0.77324  0.89267  11.00000 -1.20000 
AFIX 0
C10   1     0.29835  0.42080  0.91382  11.00000  0.01771  0.01698  0.01299 =
 0.00215  0.00278  0.00277 
C11   1     0.35955  0.28914  0.92135  11.00000  0.02570  0.01729  0.01420 =
 0.00119  0.00567  0.00518 
AFIX 43
H11   2     0.40101  0.24759  0.86104  11.00000 -1.20000 
AFIX 0
C12   1     0.35946  0.21972  1.01687  11.00000  0.03123  0.01835  0.01919 =
 0.00534  0.00537  0.00692 
AFIX 43
H12   2     0.40162  0.13079  1.02264  11.00000 -1.20000 
AFIX 0
C13   1     0.29742  0.28069  1.10435  11.00000  0.03186  0.02487  0.01436 =
 0.00595  0.00632  0.00353 
AFIX 43
H13   2     0.29510  0.23156  1.16921  11.00000 -1.20000 
AFIX 0
C14   1     0.23858  0.41296  1.09817  11.00000  0.03163  0.02720  0.01735 =
 0.00306  0.01088  0.00786 
AFIX 43
H14   2     0.19830  0.45463  1.15900  11.00000 -1.20000 
AFIX 0
C15   1     0.23906  0.48345  1.00297  11.00000  0.02476  0.02194  0.01754 =
 0.00216  0.00685  0.00818 
AFIX 43
H15   2     0.19937  0.57378  0.99824  11.00000 -1.20000 
AFIX 0
C16   1     0.33713  0.39125  0.60679  11.00000  0.01592  0.01610  0.01412 =
 0.00265  0.00472  0.00349 
C17   1     0.26431  0.41327  0.49949  11.00000  0.01996  0.02245  0.01599 =
 0.00401  0.00376  0.00794 
AFIX 43
H17   2     0.20111  0.48859  0.48988  11.00000 -1.20000 
AFIX 0
C18   1     0.28508  0.32453  0.40758  11.00000  0.02410  0.03138  0.01313 =
 0.00214  0.00294  0.00710 
AFIX 43
H18   2     0.23333  0.33697  0.33456  11.00000 -1.20000 
AFIX 0
C19   1     0.38147  0.21703  0.42157  11.00000  0.02468  0.02429  0.01873 =
 -0.00276  0.00823  0.00374 
AFIX 43
H19   2     0.39428  0.15559  0.35813  11.00000 -1.20000 
AFIX 0
C20   1     0.45904  0.19928  0.52800  11.00000  0.02480  0.01829  0.02420 =
 0.00248  0.00872  0.00785 
AFIX 43
H20   2     0.52853  0.12869  0.53701  11.00000 -1.20000 
AFIX 0
C21   1     0.43535  0.28420  0.62101  11.00000  0.02083  0.01800  0.01679 =
 0.00445  0.00492  0.00647 
AFIX 43
H21   2     0.48540  0.26988  0.69391  11.00000 -1.20000 
AFIX 0
HKLF 4

END
;
