# Supplementary material for: Extended Conjugation Attenuates the Quenching of Aggregation‐Induced Emitters by Photocyclization Pathways
Source: Angew Chem Int Ed Engl. 2022 Apr 13;61(24):e202202193. doi: 10.1002/anie.202202193 (PMC9325432; doi:10.1002/anie.202202193)
Supplement: Supplementary file 5 — Supporting Information [file ANIE-61-0-s008.cif]

data_P7C7o_17srv332


_audit_creation_date              2017-11-20
_audit_creation_method
;
Olex2 1.2-beta
(compiled 2017.08.10 svn.r3458 for OlexSys, GUI svn.r5381)
;
_shelx_SHELXL_version_number      '2017/1'

_publ_requested_journal           'JACS'
_publ_section_title
;
Extended Conjugation Attenuates the Quenching of Aggregation-Induced Emitters by
Photocyclization Pathways
;

_publ_contact_author_name         'Dmitry Yufit'
_publ_contact_author_address
;
Department of Chemistry
Durham University
South Rd.
Durham
DH1 3LE
UK
;
_publ_contact_author_email        'd.s.yufit@durham.ac.uk'


_publ_contact_letter
;
The CIF file contains data for the structure P7C7H-O from
the paper 

"Extended Conjugation Attenuates the Quenching of Aggregation-Induced
Emitters by Photocyclization Pathways"

by A.T.Turley, P.K.Saha, A.Danos, A.N.Bismillah, A.P.Monkman,
D.S.Yufit, B.F.E.Curchod, M.K.Etherington and P.R.McGonigal

The paper will be submitted to JACS shortly. 
;
loop_
_publ_author_name
_publ_author_address

'Turley, Andrew T.'
;
Department of Chemistry
Durham University
South Rd.
Durham
DH1 3LE
UK
;

'Saha, Promeet K.'
;
Department of Chemistry
Durham University
South Rd.
Durham
DH1 3LE
UK
;

'Danos, Andrew'
;
Department of Physics
Durham University
South Rd.
Durham
DH1 3LE
UK
;

'Bismillah, Aisha N.'
;
Department of Chemistry
Durham University
South Rd.
Durham
DH1 3LE
UK
;

'Monkman, Andrew P.'
;
Department of Physics
Durham University
South Rd.
Durham
DH1 3LE
UK
;

'Yufit, Dmitry S.'
;
Department of Chemistry
Durham University
South Rd.
Durham
DH1 3LE
UK
;

'Curchod, Basile F.E.'
;
Department of Chemistry
Durham University
South Rd.
Durham
DH1 3LE
UK
;

'Etherington, Marc K.'
;
Department of Physics
Durham University
South Rd.
Durham
DH1 3LE
UK
;

'McGonigal, Paul R.'
;
Department of Chemistry
Durham University
South Rd.
Durham
DH1 3LE
UK
;


_publ_section_references
;
Dolomanov, O. V., Bourhis, L. J., Gildea, R. J., Howard, J. A. K. & Puschmann,
H. (2009). <i>J. Appl. Cryst.</i> <b>42</b>, 339--341.

Sheldrick, G. M. (2008). <i>Acta Cryst.</i> A<b>64</b>, 112--122.

Sheldrick, G. M. (2015). <i>Acta Cryst.</i> C<b>71</b>, 3--8.
;
_chemical_name_common             ?
_chemical_name_systematic         ?
_chemical_formula_moiety          'C49 H36 O'
_chemical_formula_sum             'C49 H36 O'
_chemical_formula_weight          640.78
_chemical_melting_point           ?
loop_
  _atom_type_symbol
  _atom_type_description
  _atom_type_scat_dispersion_real
  _atom_type_scat_dispersion_imag
  _atom_type_scat_source
 'C' 'C' 0.0033 0.0016 'International Tables Vol C Tables 4.2.6.8 and 6.1.1.4'
 'H' 'H' 0.0000 0.0000 'International Tables Vol C Tables 4.2.6.8 and 6.1.1.4'
 'O' 'O' 0.0106 0.0060 'International Tables Vol C Tables 4.2.6.8 and 6.1.1.4'

_shelx_space_group_comment
;
The symmetry employed for this shelxl refinement is uniquely defined
by the following loop, which should always be used as a source of
symmetry information in preference to the above space-group names.
They are only intended as comments.
;
_space_group_crystal_system       monoclinic
_space_group_IT_number            14
_space_group_name_H-M_alt         'P 1 21/c 1'
_space_group_name_Hall            '-P 2ybc'
loop_
  _space_group_symop_operation_xyz
 'x, y, z'
 '-x, y+1/2, -z+1/2'
 '-x, -y, -z'
 'x, -y-1/2, z-1/2'

_cell_length_a                    15.9229(7)
_cell_length_b                    12.6701(5)
_cell_length_c                    17.9495(7)
_cell_angle_alpha                 90
_cell_angle_beta                  108.8982(16)
_cell_angle_gamma                 90
_cell_volume                      3426.0(2)
_cell_formula_units_Z             4
_cell_measurement_reflns_used     7887
_cell_measurement_temperature     120.0
_cell_measurement_theta_max       23.91
_cell_measurement_theta_min       2.19
_shelx_estimated_absorpt_T_max    0.992
_shelx_estimated_absorpt_T_min    0.983
_exptl_absorpt_coefficient_mu     0.072
_exptl_absorpt_correction_T_max   1.0000
_exptl_absorpt_correction_T_min   0.9097
_exptl_absorpt_correction_type    multi-scan
_exptl_absorpt_process_details
'SADABS-2016/2 (Bruker,2016/2) was used for absorption correction. wR2(int) was 0.0660 before and 0.0455 after correction. The Ratio of minimum to maximum transmission is 0.9097. The \l/2 correction factor is Not present.'
_exptl_absorpt_special_details    ?
_exptl_crystal_colour             'clear colourless'
_exptl_crystal_colour_lustre      clear
_exptl_crystal_colour_primary     colourless
_exptl_crystal_density_diffrn     1.242
_exptl_crystal_density_meas       ?
_exptl_crystal_density_method     ?
_exptl_crystal_description        prism
_exptl_crystal_F_000              1352
_exptl_crystal_size_max           0.24
_exptl_crystal_size_mid           0.17
_exptl_crystal_size_min           0.11
_exptl_transmission_factor_max    ?
_exptl_transmission_factor_min    ?
_diffrn_reflns_av_R_equivalents   0.0797
_diffrn_reflns_av_unetI/netI      0.0720
_diffrn_reflns_Laue_measured_fraction_full 0.999
_diffrn_reflns_Laue_measured_fraction_max 0.999
_diffrn_reflns_limit_h_max        21
_diffrn_reflns_limit_h_min        -21
_diffrn_reflns_limit_k_max        17
_diffrn_reflns_limit_k_min        -17
_diffrn_reflns_limit_l_max        24
_diffrn_reflns_limit_l_min        -24
_diffrn_reflns_number             52584
_diffrn_reflns_point_group_measured_fraction_full 0.999
_diffrn_reflns_point_group_measured_fraction_max 0.999
_diffrn_reflns_theta_full         25.242
_diffrn_reflns_theta_max          28.997
_diffrn_reflns_theta_min          2.191
_diffrn_ambient_temperature       120.0
_diffrn_detector                  'Bruker PHOTON 100 CMOS'
_diffrn_detector_area_resol_mean  10.4
_diffrn_detector_type             'CMOS sensor'
_diffrn_measured_fraction_theta_full 0.999
_diffrn_measured_fraction_theta_max 0.999
_diffrn_measurement_device        '3-circle diffractometer'
_diffrn_measurement_device_type   'Bruker D8 Venture'
_diffrn_measurement_method        '\f and \w scans'
_diffrn_radiation_monochromator   'focusing mirrors'
_diffrn_radiation_probe           x-ray
_diffrn_radiation_type            MoK\a
_diffrn_radiation_wavelength      0.71073
_diffrn_source                    'microfocus sealed X-ray tube'
_diffrn_source_type               'Incoatec I\mS microsource'
_diffrn_standards_number          0
_reflns_Friedel_coverage          0.000
_reflns_Friedel_fraction_full     .
_reflns_Friedel_fraction_max      .
_reflns_number_gt                 5618
_reflns_number_total              9103
_reflns_special_details
;
 Reflections were merged by SHELXL according to the crystal
 class for the calculation of statistics and refinement.
 
 _reflns_Friedel_fraction is defined as the number of unique
 Friedel pairs measured divided by the number that would be
 possible theoretically, ignoring centric projections and
 systematic absences.
;
_reflns_threshold_expression      'I > 2\s(I)'
_computing.bruker_data_scaling    'SADABS V2012/1 (Bruker AXS Inc.)'
_computing_cell_refinement        'SAINT V8.38A (Bruker AXS, 2016)'
_computing_data_collection        'APEX3 v.2017.3_0 (Bruker, 2017)'
_computing_data_reduction         'SAINT v8.38A (Bruker, 2016)'
_computing_molecular_graphics     'Olex2 (Dolomanov et al., 2009)'
_computing_publication_material   'Olex2 (Dolomanov et al., 2009)'
_computing_structure_refinement   'ShelXL (Sheldrick, 2015)'
_computing_structure_solution     'XS (Sheldrick, 2008)'
_refine_diff_density_max          0.281
_refine_diff_density_min          -0.274
_refine_diff_density_rms          0.051
_refine_ls_extinction_coef        .
_refine_ls_extinction_method      none
_refine_ls_goodness_of_fit_ref    1.019
_refine_ls_hydrogen_treatment     constr
_refine_ls_matrix_type            full
_refine_ls_number_parameters      451
_refine_ls_number_reflns          9103
_refine_ls_number_restraints      0
_refine_ls_R_factor_all           0.1098
_refine_ls_R_factor_gt            0.0548
_refine_ls_restrained_S_all       1.019
_refine_ls_shift/su_max           0.000
_refine_ls_shift/su_mean          0.000
_refine_ls_structure_factor_coef  Fsqd
_refine_ls_weighting_details
'w=1/[\s^2^(Fo^2^)+(0.0450P)^2^+1.1000P] where P=(Fo^2^+2Fc^2^)/3'
_refine_ls_weighting_scheme       calc
_refine_ls_wR_factor_gt           0.1036
_refine_ls_wR_factor_ref          0.1202
_refine_special_details           ?
_olex2_refinement_description
;
1. Fixed Uiso
 At 1.2 times of:
  All C(H) groups
2.a Ternary CH refined with riding coordinates:
 C5(H5)
2.b Aromatic/amide H refined with riding coordinates:
 C12(H12), C13(H13), C14(H14), C15(H15), C16(H16), C22(H22), C23(H23),
 C24(H24), C25(H25), C26(H26), C32(H32), C33(H33), C34(H34), C35(H35), C36(H36),
  C42(H42), C43(H43), C44(H44), C45(H45), C46(H46), C52(H52), C53(H53),
 C54(H54), C55(H55), C56(H56), C62(H62), C63(H63), C64(H64), C65(H65), C66(H66),
  C72(H72), C73(H73), C74(H74), C75(H75), C76(H76)
;
_atom_sites_solution_hydrogens    geom
_atom_sites_solution_primary      direct
_atom_sites_solution_secondary    ?
loop_
  _atom_site_label
  _atom_site_type_symbol
  _atom_site_fract_x
  _atom_site_fract_y
  _atom_site_fract_z
  _atom_site_U_iso_or_equiv
  _atom_site_adp_type
  _atom_site_occupancy
  _atom_site_site_symmetry_order
  _atom_site_calc_flag
  _atom_site_refinement_flags_posn
  _atom_site_refinement_flags_adp
  _atom_site_refinement_flags_occupancy
  _atom_site_disorder_assembly
  _atom_site_disorder_group
 O1 O 0.69379(7) 0.27884(8) 0.36104(6) 0.0204(2) Uani 1 1 d . . . . .
 C1 C 0.66860(10) 0.27927(12) 0.43245(8) 0.0175(3) Uani 1 1 d . . . . .
 C2 C 0.73554(10) 0.20274(12) 0.42265(8) 0.0175(3) Uani 1 1 d . . . . .
 C3 C 0.83375(10) 0.22001(12) 0.45854(9) 0.0172(3) Uani 1 1 d . . . . .
 C4 C 0.87301(10) 0.26211(12) 0.52996(9) 0.0186(3) Uani 1 1 d . . . . .
 C5 C 0.82151(10) 0.29917(12) 0.58430(9) 0.0189(3) Uani 1 1 d . . . . .
 H5 H 0.867616 0.332559 0.629969 0.023 Uiso 1 1 calc R . . . .
 C6 C 0.75885(10) 0.38965(12) 0.54629(9) 0.0179(3) Uani 1 1 d . . . . .
 C7 C 0.69291(10) 0.38094(12) 0.47754(9) 0.0168(3) Uani 1 1 d . . . . .
 C11 C 0.57517(10) 0.24134(12) 0.42038(9) 0.0178(3) Uani 1 1 d . . . . .
 C12 C 0.50402(11) 0.28150(13) 0.35950(9) 0.0238(4) Uani 1 1 d . . . . .
 H12 H 0.514478 0.329845 0.323014 0.029 Uiso 1 1 calc R . . . .
 C13 C 0.41790(11) 0.25135(14) 0.35179(10) 0.0286(4) Uani 1 1 d . . . . .
 H13 H 0.369627 0.280177 0.310614 0.034 Uiso 1 1 calc R . . . .
 C14 C 0.40183(11) 0.17975(13) 0.40351(10) 0.0276(4) Uani 1 1 d . . . . .
 H14 H 0.342682 0.159846 0.398336 0.033 Uiso 1 1 calc R . . . .
 C15 C 0.47213(11) 0.13721(13) 0.46278(10) 0.0264(4) Uani 1 1 d . . . . .
 H15 H 0.461523 0.086728 0.497834 0.032 Uiso 1 1 calc R . . . .
 C16 C 0.55820(11) 0.16809(12) 0.47120(9) 0.0217(3) Uani 1 1 d . . . . .
 H16 H 0.606244 0.138732 0.512312 0.026 Uiso 1 1 calc R . . . .
 C21 C 0.70564(10) 0.09135(12) 0.39733(9) 0.0187(3) Uani 1 1 d . . . . .
 C22 C 0.66168(11) 0.07059(14) 0.31862(10) 0.0279(4) Uani 1 1 d . . . . .
 H22 H 0.651972 0.125927 0.281055 0.034 Uiso 1 1 calc R . . . .
 C23 C 0.63181(12) -0.03011(14) 0.29428(11) 0.0354(5) Uani 1 1 d . . . . .
 H23 H 0.602406 -0.043782 0.240014 0.042 Uiso 1 1 calc R . . . .
 C24 C 0.64442(12) -0.11061(14) 0.34818(12) 0.0326(4) Uani 1 1 d . . . . .
 H24 H 0.622964 -0.179468 0.331306 0.039 Uiso 1 1 calc R . . . .
 C25 C 0.68818(12) -0.09115(13) 0.42660(11) 0.0313(4) Uani 1 1 d . . . . .
 H25 H 0.696691 -0.146628 0.463924 0.038 Uiso 1 1 calc R . . . .
 C26 C 0.72002(12) 0.00952(13) 0.45144(10) 0.0272(4) Uani 1 1 d . . . . .
 H26 H 0.751606 0.022241 0.505437 0.033 Uiso 1 1 calc R . . . .
 C31 C 0.88379(10) 0.19528(12) 0.40293(9) 0.0194(3) Uani 1 1 d . . . . .
 C32 C 0.90781(11) 0.27630(15) 0.36257(10) 0.0299(4) Uani 1 1 d . . . . .
 H32 H 0.892704 0.346909 0.370717 0.036 Uiso 1 1 calc R . . . .
 C33 C 0.95370(12) 0.25614(18) 0.31027(11) 0.0387(5) Uani 1 1 d . . . . .
 H33 H 0.969836 0.312833 0.283032 0.046 Uiso 1 1 calc R . . . .
 C34 C 0.97588(12) 0.15446(17) 0.29777(10) 0.0370(5) Uani 1 1 d . . . . .
 H34 H 1.007781 0.140684 0.262332 0.044 Uiso 1 1 calc R . . . .
 C35 C 0.95162(12) 0.07277(16) 0.33688(11) 0.0364(5) Uani 1 1 d . . . . .
 H35 H 0.966573 0.002292 0.328176 0.044 Uiso 1 1 calc R . . . .
 C36 C 0.90558(11) 0.09254(14) 0.38880(10) 0.0288(4) Uani 1 1 d . . . . .
 H36 H 0.888648 0.035385 0.415112 0.035 Uiso 1 1 calc R . . . .
 C41 C 0.97100(10) 0.27957(12) 0.56187(9) 0.0192(3) Uani 1 1 d . . . . .
 C42 C 1.03062(10) 0.19766(13) 0.56601(9) 0.0232(4) Uani 1 1 d . . . . .
 H42 H 1.008805 0.129653 0.547027 0.028 Uiso 1 1 calc R . . . .
 C43 C 1.12110(11) 0.21394(14) 0.59735(10) 0.0278(4) Uani 1 1 d . . . . .
 H43 H 1.160851 0.157191 0.599608 0.033 Uiso 1 1 calc R . . . .
 C44 C 1.15411(11) 0.31212(14) 0.62541(10) 0.0292(4) Uani 1 1 d . . . . .
 H44 H 1.216326 0.323060 0.647211 0.035 Uiso 1 1 calc R . . . .
 C45 C 1.09610(11) 0.39391(14) 0.62151(10) 0.0305(4) Uani 1 1 d . . . . .
 H45 H 1.118473 0.461757 0.640390 0.037 Uiso 1 1 calc R . . . .
 C46 C 1.00528(11) 0.37824(13) 0.59027(10) 0.0265(4) Uani 1 1 d . . . . .
 H46 H 0.965973 0.435402 0.588196 0.032 Uiso 1 1 calc R . . . .
 C51 C 0.78434(10) 0.20922(12) 0.62071(8) 0.0198(3) Uani 1 1 d . . . . .
 C52 C 0.71068(11) 0.22220(14) 0.64478(9) 0.0251(4) Uani 1 1 d . . . . .
 H52 H 0.678797 0.286864 0.634373 0.030 Uiso 1 1 calc R . . . .
 C53 C 0.68283(12) 0.14187(14) 0.68393(10) 0.0316(4) Uani 1 1 d . . . . .
 H53 H 0.632341 0.152028 0.700317 0.038 Uiso 1 1 calc R . . . .
 C54 C 0.72826(13) 0.04731(15) 0.69911(10) 0.0334(4) Uani 1 1 d . . . . .
 H54 H 0.708443 -0.008038 0.725014 0.040 Uiso 1 1 calc R . . . .
 C55 C 0.80228(13) 0.03346(14) 0.67664(10) 0.0310(4) Uani 1 1 d . . . . .
 H55 H 0.834097 -0.031226 0.687541 0.037 Uiso 1 1 calc R . . . .
 C56 C 0.83046(11) 0.11397(13) 0.63807(9) 0.0252(4) Uani 1 1 d . . . . .
 H56 H 0.882016 0.104077 0.623221 0.030 Uiso 1 1 calc R . . . .
 C61 C 0.78119(10) 0.49292(12) 0.58809(9) 0.0192(3) Uani 1 1 d . . . . .
 C62 C 0.80413(11) 0.58005(13) 0.55188(10) 0.0256(4) Uani 1 1 d . . . . .
 H62 H 0.805321 0.574227 0.499466 0.031 Uiso 1 1 calc R . . . .
 C63 C 0.82532(12) 0.67542(14) 0.59137(11) 0.0335(4) Uani 1 1 d . . . . .
 H63 H 0.841354 0.734276 0.566080 0.040 Uiso 1 1 calc R . . . .
 C64 C 0.82319(12) 0.68514(14) 0.66722(11) 0.0331(4) Uani 1 1 d . . . . .
 H64 H 0.836802 0.750847 0.693918 0.040 Uiso 1 1 calc R . . . .
 C65 C 0.80128(12) 0.59931(14) 0.70411(10) 0.0314(4) Uani 1 1 d . . . . .
 H65 H 0.799667 0.605925 0.756350 0.038 Uiso 1 1 calc R . . . .
 C66 C 0.78157(11) 0.50336(13) 0.66549(10) 0.0259(4) Uani 1 1 d . . . . .
 H66 H 0.768166 0.444043 0.692001 0.031 Uiso 1 1 calc R . . . .
 C71 C 0.63691(10) 0.47276(12) 0.43841(9) 0.0186(3) Uani 1 1 d . . . . .
 C72 C 0.59014(10) 0.53244(13) 0.47672(10) 0.0238(4) Uani 1 1 d . . . . .
 H72 H 0.594269 0.515541 0.529352 0.029 Uiso 1 1 calc R . . . .
 C73 C 0.53758(11) 0.61627(13) 0.43910(11) 0.0305(4) Uani 1 1 d . . . . .
 H73 H 0.506195 0.656553 0.466127 0.037 Uiso 1 1 calc R . . . .
 C74 C 0.53060(12) 0.64149(13) 0.36264(11) 0.0319(4) Uani 1 1 d . . . . .
 H74 H 0.493914 0.698461 0.336735 0.038 Uiso 1 1 calc R . . . .
 C75 C 0.57711(12) 0.58370(14) 0.32390(11) 0.0312(4) Uani 1 1 d . . . . .
 H75 H 0.572850 0.601259 0.271343 0.037 Uiso 1 1 calc R . . . .
 C76 C 0.62999(11) 0.50012(13) 0.36145(10) 0.0244(4) Uani 1 1 d . . . . .
 H76 H 0.661982 0.460905 0.334396 0.029 Uiso 1 1 calc R . . . .

loop_
  _atom_site_aniso_label
  _atom_site_aniso_U_11
  _atom_site_aniso_U_22
  _atom_site_aniso_U_33
  _atom_site_aniso_U_23
  _atom_site_aniso_U_13
  _atom_site_aniso_U_12
 O1 0.0238(6) 0.0207(6) 0.0172(5) 0.0013(4) 0.0075(5) 0.0033(5)
 C1 0.0198(8) 0.0175(8) 0.0152(7) 0.0001(6) 0.0057(6) 0.0025(6)
 C2 0.0191(8) 0.0173(8) 0.0164(7) 0.0009(6) 0.0061(6) 0.0020(6)
 C3 0.0179(7) 0.0144(8) 0.0196(8) 0.0016(6) 0.0063(6) 0.0022(6)
 C4 0.0201(8) 0.0156(8) 0.0203(8) 0.0016(6) 0.0067(6) 0.0026(6)
 C5 0.0196(8) 0.0206(8) 0.0158(7) -0.0011(6) 0.0046(6) 0.0021(6)
 C6 0.0198(8) 0.0173(8) 0.0192(8) -0.0005(6) 0.0099(6) 0.0013(6)
 C7 0.0178(8) 0.0157(8) 0.0195(8) 0.0005(6) 0.0096(6) 0.0025(6)
 C11 0.0184(8) 0.0154(8) 0.0201(8) -0.0040(6) 0.0070(6) 0.0017(6)
 C12 0.0234(9) 0.0229(9) 0.0238(8) 0.0020(7) 0.0060(7) 0.0009(7)
 C13 0.0204(9) 0.0309(10) 0.0297(9) 0.0010(8) 0.0015(7) 0.0032(7)
 C14 0.0208(9) 0.0260(9) 0.0371(10) -0.0058(8) 0.0108(8) -0.0031(7)
 C15 0.0307(10) 0.0203(9) 0.0326(10) 0.0007(7) 0.0162(8) -0.0004(7)
 C16 0.0223(8) 0.0214(9) 0.0214(8) -0.0006(7) 0.0073(7) 0.0030(7)
 C21 0.0156(8) 0.0181(8) 0.0251(8) -0.0035(7) 0.0104(7) 0.0014(6)
 C22 0.0299(9) 0.0229(9) 0.0273(9) -0.0032(7) 0.0042(7) 0.0009(7)
 C23 0.0332(10) 0.0294(10) 0.0349(10) -0.0108(8) -0.0007(8) -0.0011(8)
 C24 0.0266(9) 0.0230(9) 0.0509(12) -0.0097(9) 0.0161(9) -0.0063(8)
 C25 0.0403(11) 0.0201(9) 0.0430(11) 0.0037(8) 0.0265(9) 0.0034(8)
 C26 0.0339(10) 0.0244(9) 0.0247(9) -0.0008(7) 0.0112(8) 0.0033(8)
 C31 0.0141(7) 0.0249(9) 0.0175(8) -0.0029(7) 0.0028(6) 0.0002(6)
 C32 0.0273(9) 0.0326(10) 0.0321(10) 0.0084(8) 0.0131(8) 0.0060(8)
 C33 0.0276(10) 0.0602(14) 0.0298(10) 0.0183(9) 0.0112(8) 0.0050(10)
 C34 0.0215(9) 0.0680(15) 0.0220(9) -0.0078(9) 0.0078(7) 0.0022(9)
 C35 0.0272(10) 0.0433(12) 0.0409(11) -0.0195(9) 0.0143(9) -0.0014(9)
 C36 0.0259(9) 0.0261(9) 0.0375(10) -0.0084(8) 0.0147(8) -0.0021(7)
 C41 0.0192(8) 0.0232(8) 0.0149(7) 0.0008(6) 0.0053(6) -0.0001(7)
 C42 0.0225(8) 0.0227(9) 0.0237(8) 0.0009(7) 0.0064(7) 0.0013(7)
 C43 0.0220(9) 0.0335(10) 0.0275(9) 0.0058(8) 0.0076(7) 0.0057(8)
 C44 0.0201(9) 0.0382(11) 0.0271(9) 0.0058(8) 0.0045(7) -0.0036(8)
 C45 0.0289(10) 0.0269(10) 0.0333(10) -0.0018(8) 0.0067(8) -0.0092(8)
 C46 0.0259(9) 0.0236(9) 0.0290(9) -0.0002(7) 0.0073(7) 0.0011(7)
 C51 0.0236(8) 0.0227(8) 0.0120(7) -0.0005(6) 0.0043(6) -0.0003(7)
 C52 0.0291(9) 0.0262(9) 0.0209(8) 0.0006(7) 0.0095(7) 0.0027(7)
 C53 0.0369(10) 0.0370(11) 0.0263(9) 0.0016(8) 0.0177(8) -0.0015(9)
 C54 0.0500(12) 0.0296(10) 0.0243(9) 0.0030(8) 0.0172(9) -0.0056(9)
 C55 0.0450(11) 0.0229(9) 0.0253(9) 0.0043(7) 0.0118(8) 0.0043(8)
 C56 0.0287(9) 0.0260(9) 0.0207(8) 0.0021(7) 0.0078(7) 0.0048(7)
 C61 0.0158(8) 0.0202(8) 0.0202(8) -0.0019(7) 0.0039(6) 0.0027(6)
 C62 0.0260(9) 0.0251(9) 0.0239(9) -0.0008(7) 0.0058(7) -0.0024(7)
 C63 0.0324(10) 0.0240(9) 0.0395(11) 0.0010(8) 0.0053(8) -0.0045(8)
 C64 0.0287(10) 0.0248(10) 0.0408(11) -0.0130(8) 0.0042(8) -0.0020(8)
 C65 0.0318(10) 0.0346(10) 0.0266(9) -0.0121(8) 0.0077(8) 0.0008(8)
 C66 0.0290(9) 0.0256(9) 0.0236(9) -0.0023(7) 0.0091(7) 0.0001(7)
 C71 0.0163(8) 0.0154(8) 0.0227(8) -0.0006(6) 0.0041(6) -0.0007(6)
 C72 0.0227(9) 0.0216(9) 0.0275(9) -0.0031(7) 0.0088(7) 0.0005(7)
 C73 0.0256(9) 0.0204(9) 0.0462(11) -0.0049(8) 0.0127(8) 0.0025(7)
 C74 0.0261(9) 0.0183(9) 0.0454(11) 0.0070(8) 0.0033(8) 0.0034(7)
 C75 0.0339(10) 0.0264(10) 0.0300(10) 0.0084(8) 0.0060(8) -0.0008(8)
 C76 0.0273(9) 0.0200(9) 0.0266(9) 0.0011(7) 0.0095(7) 0.0020(7)

_geom_special_details
;
 All esds (except the esd in the dihedral angle between two l.s. planes)
 are estimated using the full covariance matrix.  The cell esds are taken
 into account individually in the estimation of esds in distances, angles
 and torsion angles; correlations between esds in cell parameters are only
 used when they are defined by crystal symmetry.  An approximate (isotropic)
 treatment of cell esds is used for estimating esds involving l.s. planes.
;
loop_
  _geom_bond_atom_site_label_1
  _geom_bond_atom_site_label_2
  _geom_bond_distance
  _geom_bond_site_symmetry_2
  _geom_bond_publ_flag
 O1 C1 1.4618(17) . ?
 O1 C2 1.4554(17) . ?
 C1 C2 1.493(2) . ?
 C1 C7 1.504(2) . ?
 C1 C11 1.511(2) . ?
 C2 C3 1.502(2) . ?
 C2 C21 1.512(2) . ?
 C3 C4 1.342(2) . ?
 C3 C31 1.498(2) . ?
 C4 C5 1.537(2) . ?
 C4 C41 1.494(2) . ?
 C5 H5 1.0000 . ?
 C5 C6 1.528(2) . ?
 C5 C51 1.525(2) . ?
 C6 C7 1.341(2) . ?
 C6 C61 1.493(2) . ?
 C7 C71 1.495(2) . ?
 C11 C12 1.391(2) . ?
 C11 C16 1.388(2) . ?
 C12 H12 0.9500 . ?
 C12 C13 1.387(2) . ?
 C13 H13 0.9500 . ?
 C13 C14 1.380(2) . ?
 C14 H14 0.9500 . ?
 C14 C15 1.380(2) . ?
 C15 H15 0.9500 . ?
 C15 C16 1.386(2) . ?
 C16 H16 0.9500 . ?
 C21 C22 1.384(2) . ?
 C21 C26 1.388(2) . ?
 C22 H22 0.9500 . ?
 C22 C23 1.382(2) . ?
 C23 H23 0.9500 . ?
 C23 C24 1.375(3) . ?
 C24 H24 0.9500 . ?
 C24 C25 1.376(3) . ?
 C25 H25 0.9500 . ?
 C25 C26 1.392(2) . ?
 C26 H26 0.9500 . ?
 C31 C32 1.380(2) . ?
 C31 C36 1.392(2) . ?
 C32 H32 0.9500 . ?
 C32 C33 1.387(2) . ?
 C33 H33 0.9500 . ?
 C33 C34 1.373(3) . ?
 C34 H34 0.9500 . ?
 C34 C35 1.374(3) . ?
 C35 H35 0.9500 . ?
 C35 C36 1.383(2) . ?
 C36 H36 0.9500 . ?
 C41 C42 1.392(2) . ?
 C41 C46 1.393(2) . ?
 C42 H42 0.9500 . ?
 C42 C43 1.382(2) . ?
 C43 H43 0.9500 . ?
 C43 C44 1.381(2) . ?
 C44 H44 0.9500 . ?
 C44 C45 1.375(2) . ?
 C45 H45 0.9500 . ?
 C45 C46 1.386(2) . ?
 C46 H46 0.9500 . ?
 C51 C52 1.385(2) . ?
 C51 C56 1.394(2) . ?
 C52 H52 0.9500 . ?
 C52 C53 1.389(2) . ?
 C53 H53 0.9500 . ?
 C53 C54 1.380(3) . ?
 C54 H54 0.9500 . ?
 C54 C55 1.375(3) . ?
 C55 H55 0.9500 . ?
 C55 C56 1.386(2) . ?
 C56 H56 0.9500 . ?
 C61 C62 1.389(2) . ?
 C61 C66 1.394(2) . ?
 C62 H62 0.9500 . ?
 C62 C63 1.386(2) . ?
 C63 H63 0.9500 . ?
 C63 C64 1.378(3) . ?
 C64 H64 0.9500 . ?
 C64 C65 1.376(3) . ?
 C65 H65 0.9500 . ?
 C65 C66 1.384(2) . ?
 C66 H66 0.9500 . ?
 C71 C72 1.390(2) . ?
 C71 C76 1.394(2) . ?
 C72 H72 0.9500 . ?
 C72 C73 1.385(2) . ?
 C73 H73 0.9500 . ?
 C73 C74 1.378(3) . ?
 C74 H74 0.9500 . ?
 C74 C75 1.379(3) . ?
 C75 H75 0.9500 . ?
 C75 C76 1.385(2) . ?
 C76 H76 0.9500 . ?

loop_
  _geom_angle_atom_site_label_1
  _geom_angle_atom_site_label_2
  _geom_angle_atom_site_label_3
  _geom_angle
  _geom_angle_site_symmetry_1
  _geom_angle_site_symmetry_3
  _geom_angle_publ_flag
 C2 O1 C1 61.56(9) . . ?
 O1 C1 C2 59.01(9) . . ?
 O1 C1 C7 112.28(12) . . ?
 O1 C1 C11 114.22(12) . . ?
 C2 C1 C7 123.41(13) . . ?
 C2 C1 C11 118.95(13) . . ?
 C7 C1 C11 114.80(12) . . ?
 O1 C2 C1 59.43(9) . . ?
 O1 C2 C3 112.66(12) . . ?
 O1 C2 C21 111.61(12) . . ?
 C1 C2 C3 122.60(13) . . ?
 C1 C2 C21 118.33(13) . . ?
 C3 C2 C21 116.60(12) . . ?
 C4 C3 C2 124.47(14) . . ?
 C4 C3 C31 122.42(14) . . ?
 C31 C3 C2 112.85(12) . . ?
 C3 C4 C5 123.27(14) . . ?
 C3 C4 C41 122.05(14) . . ?
 C41 C4 C5 114.65(13) . . ?
 C4 C5 H5 104.4 . . ?
 C6 C5 C4 110.57(12) . . ?
 C6 C5 H5 104.4 . . ?
 C51 C5 C4 113.85(13) . . ?
 C51 C5 H5 104.4 . . ?
 C51 C5 C6 117.65(13) . . ?
 C7 C6 C5 123.55(13) . . ?
 C7 C6 C61 121.51(14) . . ?
 C61 C6 C5 114.73(13) . . ?
 C6 C7 C1 123.65(13) . . ?
 C6 C7 C71 122.57(14) . . ?
 C71 C7 C1 113.78(13) . . ?
 C12 C11 C1 120.66(14) . . ?
 C16 C11 C1 120.72(14) . . ?
 C16 C11 C12 118.59(14) . . ?
 C11 C12 H12 119.8 . . ?
 C13 C12 C11 120.34(15) . . ?
 C13 C12 H12 119.8 . . ?
 C12 C13 H13 119.8 . . ?
 C14 C13 C12 120.46(16) . . ?
 C14 C13 H13 119.8 . . ?
 C13 C14 H14 120.2 . . ?
 C15 C14 C13 119.64(16) . . ?
 C15 C14 H14 120.2 . . ?
 C14 C15 H15 120.0 . . ?
 C14 C15 C16 120.04(16) . . ?
 C16 C15 H15 120.0 . . ?
 C11 C16 H16 119.6 . . ?
 C15 C16 C11 120.89(15) . . ?
 C15 C16 H16 119.6 . . ?
 C22 C21 C2 119.36(14) . . ?
 C22 C21 C26 119.13(15) . . ?
 C26 C21 C2 121.51(14) . . ?
 C21 C22 H22 119.8 . . ?
 C23 C22 C21 120.44(17) . . ?
 C23 C22 H22 119.8 . . ?
 C22 C23 H23 119.8 . . ?
 C24 C23 C22 120.36(17) . . ?
 C24 C23 H23 119.8 . . ?
 C23 C24 H24 120.1 . . ?
 C23 C24 C25 119.81(16) . . ?
 C25 C24 H24 120.1 . . ?
 C24 C25 H25 119.9 . . ?
 C24 C25 C26 120.23(17) . . ?
 C26 C25 H25 119.9 . . ?
 C21 C26 C25 120.00(16) . . ?
 C21 C26 H26 120.0 . . ?
 C25 C26 H26 120.0 . . ?
 C32 C31 C3 119.46(14) . . ?
 C32 C31 C36 118.18(15) . . ?
 C36 C31 C3 122.34(14) . . ?
 C31 C32 H32 119.5 . . ?
 C31 C32 C33 120.97(17) . . ?
 C33 C32 H32 119.5 . . ?
 C32 C33 H33 119.9 . . ?
 C34 C33 C32 120.19(18) . . ?
 C34 C33 H33 119.9 . . ?
 C33 C34 H34 120.2 . . ?
 C33 C34 C35 119.56(17) . . ?
 C35 C34 H34 120.2 . . ?
 C34 C35 H35 119.8 . . ?
 C34 C35 C36 120.40(18) . . ?
 C36 C35 H35 119.8 . . ?
 C31 C36 H36 119.7 . . ?
 C35 C36 C31 120.69(17) . . ?
 C35 C36 H36 119.7 . . ?
 C42 C41 C4 121.29(14) . . ?
 C42 C41 C46 118.03(15) . . ?
 C46 C41 C4 120.66(14) . . ?
 C41 C42 H42 119.6 . . ?
 C43 C42 C41 120.90(16) . . ?
 C43 C42 H42 119.6 . . ?
 C42 C43 H43 119.8 . . ?
 C44 C43 C42 120.43(16) . . ?
 C44 C43 H43 119.8 . . ?
 C43 C44 H44 120.3 . . ?
 C45 C44 C43 119.37(16) . . ?
 C45 C44 H44 120.3 . . ?
 C44 C45 H45 119.7 . . ?
 C44 C45 C46 120.57(16) . . ?
 C46 C45 H45 119.7 . . ?
 C41 C46 H46 119.6 . . ?
 C45 C46 C41 120.71(16) . . ?
 C45 C46 H46 119.6 . . ?
 C52 C51 C5 122.03(14) . . ?
 C52 C51 C56 118.09(15) . . ?
 C56 C51 C5 119.54(14) . . ?
 C51 C52 H52 119.6 . . ?
 C51 C52 C53 120.83(16) . . ?
 C53 C52 H52 119.6 . . ?
 C52 C53 H53 119.9 . . ?
 C54 C53 C52 120.21(16) . . ?
 C54 C53 H53 119.9 . . ?
 C53 C54 H54 120.1 . . ?
 C55 C54 C53 119.81(16) . . ?
 C55 C54 H54 120.1 . . ?
 C54 C55 H55 120.0 . . ?
 C54 C55 C56 119.96(17) . . ?
 C56 C55 H55 120.0 . . ?
 C51 C56 H56 119.5 . . ?
 C55 C56 C51 121.08(16) . . ?
 C55 C56 H56 119.5 . . ?
 C62 C61 C6 121.17(14) . . ?
 C62 C61 C66 118.32(15) . . ?
 C66 C61 C6 120.50(14) . . ?
 C61 C62 H62 119.6 . . ?
 C63 C62 C61 120.73(16) . . ?
 C63 C62 H62 119.6 . . ?
 C62 C63 H63 119.9 . . ?
 C64 C63 C62 120.21(17) . . ?
 C64 C63 H63 119.9 . . ?
 C63 C64 H64 120.1 . . ?
 C65 C64 C63 119.74(16) . . ?
 C65 C64 H64 120.1 . . ?
 C64 C65 H65 119.8 . . ?
 C64 C65 C66 120.33(16) . . ?
 C66 C65 H65 119.8 . . ?
 C61 C66 H66 119.7 . . ?
 C65 C66 C61 120.64(16) . . ?
 C65 C66 H66 119.7 . . ?
 C72 C71 C7 121.64(14) . . ?
 C72 C71 C76 118.17(15) . . ?
 C76 C71 C7 120.18(14) . . ?
 C71 C72 H72 119.6 . . ?
 C73 C72 C71 120.81(16) . . ?
 C73 C72 H72 119.6 . . ?
 C72 C73 H73 119.9 . . ?
 C74 C73 C72 120.29(16) . . ?
 C74 C73 H73 119.9 . . ?
 C73 C74 H74 120.1 . . ?
 C73 C74 C75 119.72(16) . . ?
 C75 C74 H74 120.1 . . ?
 C74 C75 H75 119.9 . . ?
 C74 C75 C76 120.12(17) . . ?
 C76 C75 H75 119.9 . . ?
 C71 C76 H76 119.6 . . ?
 C75 C76 C71 120.88(16) . . ?
 C75 C76 H76 119.6 . . ?

loop_
  _geom_torsion_atom_site_label_1
  _geom_torsion_atom_site_label_2
  _geom_torsion_atom_site_label_3
  _geom_torsion_atom_site_label_4
  _geom_torsion
  _geom_torsion_site_symmetry_1
  _geom_torsion_site_symmetry_2
  _geom_torsion_site_symmetry_3
  _geom_torsion_site_symmetry_4
  _geom_torsion_publ_flag
 O1 C2 C1 O1 0.000(1) . . . . ?
 C1 C2 O1 C1 0.000(1) . . . . ?
 C1 C2 C3 C4 38.1(2) . . . . ?
 C1 C2 C3 C31 -136.08(14) . . . . ?
 C1 C2 C21 C22 80.00(18) . . . . ?
 C1 C2 C21 C26 -98.97(17) . . . . ?
 C1 C7 C6 C5 4.5(2) . . . . ?
 C1 C7 C6 C61 179.04(13) . . . . ?
 C1 C7 C71 C72 123.96(16) . . . . ?
 C1 C7 C71 C76 -55.58(19) . . . . ?
 C2 C1 O1 C2 0.000(1) . . . . ?
 C2 C1 C7 C6 -41.6(2) . . . . ?
 C2 C1 C7 C71 138.02(14) . . . . ?
 C2 C1 C11 C12 -115.93(16) . . . . ?
 C2 C1 C11 C16 66.03(19) . . . . ?
 C2 C3 C4 C5 -0.5(2) . . . . ?
 C2 C3 C4 C41 -178.62(14) . . . . ?
 C2 C3 C31 C32 98.56(17) . . . . ?
 C2 C3 C31 C36 -79.96(18) . . . . ?
 C3 C2 O1 C1 -115.56(14) . . . . ?
 C3 C2 C1 O1 98.82(15) . . . . ?
 C3 C2 C1 C7 1.1(2) . . . . ?
 C3 C2 C1 C11 -158.78(13) . . . . ?
 C3 C2 C21 C22 -117.36(16) . . . . ?
 C3 C2 C21 C26 63.67(19) . . . . ?
 C3 C4 C5 C6 -62.95(19) . . . . ?
 C3 C4 C5 C51 72.11(19) . . . . ?
 C3 C4 C41 C42 -54.3(2) . . . . ?
 C3 C4 C41 C46 127.32(17) . . . . ?
 C4 C3 C2 O1 105.35(17) . . . . ?
 C4 C3 C2 C21 -123.70(16) . . . . ?
 C4 C3 C31 C32 -75.8(2) . . . . ?
 C4 C3 C31 C36 105.68(19) . . . . ?
 C4 C5 C6 C7 60.55(19) . . . . ?
 C4 C5 C6 C61 -114.34(14) . . . . ?
 C4 C5 C51 C52 -154.47(14) . . . . ?
 C4 C5 C51 C56 32.30(19) . . . . ?
 C5 C4 C3 C31 173.17(14) . . . . ?
 C5 C4 C41 C42 127.43(15) . . . . ?
 C5 C4 C41 C46 -50.94(19) . . . . ?
 C5 C6 C7 C71 -175.13(13) . . . . ?
 C5 C6 C61 C62 117.28(16) . . . . ?
 C5 C6 C61 C66 -61.14(19) . . . . ?
 C6 C5 C4 C41 115.28(14) . . . . ?
 C6 C5 C51 C52 -22.8(2) . . . . ?
 C6 C5 C51 C56 164.00(14) . . . . ?
 C6 C7 C1 O1 -108.29(16) . . . . ?
 C6 C7 C1 C11 119.04(16) . . . . ?
 C6 C7 C71 C72 -56.4(2) . . . . ?
 C6 C7 C71 C76 124.07(17) . . . . ?
 C7 C1 O1 C2 116.62(14) . . . . ?
 C7 C1 C2 O1 -97.68(15) . . . . ?
 C7 C1 C2 C21 162.67(13) . . . . ?
 C7 C1 C11 C12 82.47(18) . . . . ?
 C7 C1 C11 C16 -95.57(17) . . . . ?
 C7 C6 C5 C51 -72.63(19) . . . . ?
 C7 C6 C61 C62 -57.7(2) . . . . ?
 C7 C6 C61 C66 123.85(17) . . . . ?
 C11 C1 O1 C2 -110.42(14) . . . . ?
 C11 C1 C2 O1 102.40(14) . . . . ?
 C11 C1 C2 C21 2.7(2) . . . . ?
 C11 C1 C7 C71 -61.31(17) . . . . ?
 C12 C11 C1 O1 -49.28(19) . . . . ?
 C16 C11 C1 O1 132.68(14) . . . . ?
 C21 C2 O1 C1 111.02(14) . . . . ?
 C21 C2 C1 O1 -99.65(14) . . . . ?
 C21 C2 C3 C31 62.09(17) . . . . ?
 C22 C21 C2 O1 14.07(19) . . . . ?
 C26 C21 C2 O1 -164.90(13) . . . . ?
 C31 C3 C2 O1 -68.86(16) . . . . ?
 C31 C3 C4 C41 -4.9(2) . . . . ?
 C41 C4 C5 C51 -109.66(15) . . . . ?
 C51 C5 C6 C61 112.49(15) . . . . ?
 C61 C6 C7 C71 -0.6(2) . . . . ?
 C71 C7 C1 O1 71.36(15) . . . . ?

_olex2_submission_special_instructions 'No special instructions were received'
_iucr_refine_instructions_details
;
TITL 17srv332 in P21/c #14
REM reset to P21/c #14
CELL 0.71073 15.9229 12.6701 17.9495 90 108.8982 90
ZERR 4 0.0007 0.0005 0.0007 0 0.0016 0
LATT 1
SYMM -X,0.5+Y,0.5-Z
SFAC C H O
UNIT 196 144 4

L.S. 9
PLAN  5
SIZE 0.11 0.17 0.24
TEMP -153.15
CONF C2 C1 O1 C2
CONF C7 C1 O1 C2
CONF C11 C1 O1 C2
CONF C1 C2 O1 C1
CONF C3 C2 O1 C1
CONF C21 C2 O1 C1
CONF O1 C2 C1 O1
CONF C7 C1 C2 O1
CONF C11 C1 C2 O1
CONF C3 C2 C1 O1
CONF C3 C2 C1 C7
CONF C3 C2 C1 C11
CONF C21 C2 C1 O1
CONF C7 C1 C2 C21
CONF C11 C1 C2 C21
CONF C4 C3 C2 O1
CONF C1 C2 C3 C4
CONF C4 C3 C2 C21
CONF C31 C3 C2 O1
CONF C1 C2 C3 C31
CONF C21 C2 C3 C31
CONF C2 C3 C4 C5
CONF C5 C4 C3 C31
CONF C2 C3 C4 C41
CONF C31 C3 C4 C41
CONF C3 C4 C5 C6
CONF C6 C5 C4 C41
CONF C3 C4 C5 C51
CONF C41 C4 C5 C51
CONF C4 C5 C6 C7
CONF C7 C6 C5 C51
CONF C4 C5 C6 C61
CONF C51 C5 C6 C61
CONF C1 C7 C6 C5
CONF C1 C7 C6 C61
CONF C5 C6 C7 C71
CONF C61 C6 C7 C71
CONF C6 C7 C1 O1
CONF C2 C1 C7 C6
CONF C6 C7 C1 C11
CONF C71 C7 C1 O1
CONF C2 C1 C7 C71
CONF C11 C1 C7 C71
CONF C12 C11 C1 O1
CONF C2 C1 C11 C12
CONF C7 C1 C11 C12
CONF C16 C11 C1 O1
CONF C2 C1 C11 C16
CONF C7 C1 C11 C16
CONF C22 C21 C2 O1
CONF C1 C2 C21 C22
CONF C3 C2 C21 C22
CONF C26 C21 C2 O1
CONF C1 C2 C21 C26
CONF C3 C2 C21 C26
CONF C2 C3 C31 C32
CONF C4 C3 C31 C32
CONF C2 C3 C31 C36
CONF C4 C3 C31 C36
CONF C3 C4 C41 C42
CONF C5 C4 C41 C42
CONF C3 C4 C41 C46
CONF C5 C4 C41 C46
CONF C4 C5 C51 C52
CONF C6 C5 C51 C52
CONF C4 C5 C51 C56
CONF C6 C5 C51 C56
CONF C5 C6 C61 C62
CONF C7 C6 C61 C62
CONF C5 C6 C61 C66
CONF C7 C6 C61 C66
CONF C1 C7 C71 C72
CONF C6 C7 C71 C72
CONF C1 C7 C71 C76
CONF C6 C7 C71 C76
BOND $h
fmap 2
acta 
OMIT -2 58
OMIT 0 1 1
WGHT 0.045 1.1
FVAR 0.13041
REM <olex2.extras>
REM <HklSrc "%.\\17srv332.hkl">
REM </olex2.extras>

O1    3     0.69379  0.27884  0.36104  11.00000  0.02384  0.02074  0.01722 =
 0.00128  0.00750  0.00329 
C1    1     0.66860  0.27927  0.43245  11.00000  0.01979  0.01753  0.01523 =
 0.00007  0.00566  0.00253 
C2    1     0.73554  0.20274  0.42264  11.00000  0.01907  0.01730  0.01640 =
 0.00085  0.00606  0.00200 
C3    1     0.83375  0.22001  0.45854  11.00000  0.01790  0.01436  0.01961 =
 0.00160  0.00632  0.00219 
C4    1     0.87301  0.26211  0.52996  11.00000  0.02014  0.01557  0.02033 =
 0.00156  0.00672  0.00257 
C5    1     0.82151  0.29917  0.58430  11.00000  0.01958  0.02055  0.01579 =
 -0.00111  0.00461  0.00208 
AFIX 13
H5    2     0.86762  0.33256  0.62997  11.00000 -1.20000 
AFIX 0
C6    1     0.75885  0.38965  0.54629  11.00000  0.01976  0.01726  0.01917 =
 -0.00048  0.00987  0.00125 
C7    1     0.69291  0.38094  0.47754  11.00000  0.01779  0.01566  0.01954 =
 0.00048  0.00964  0.00246 
C11   1     0.57517  0.24134  0.42038  11.00000  0.01835  0.01541  0.02014 =
 -0.00397  0.00699  0.00171 
C12   1     0.50402  0.28150  0.35950  11.00000  0.02339  0.02293  0.02383 =
 0.00196  0.00601  0.00085 
AFIX 43
H12   2     0.51448  0.32985  0.32301  11.00000 -1.20000 
AFIX 0
C13   1     0.41790  0.25135  0.35179  11.00000  0.02045  0.03090  0.02970 =
 0.00105  0.00146  0.00321 
AFIX 43
H13   2     0.36963  0.28018  0.31061  11.00000 -1.20000 
AFIX 0
C14   1     0.40183  0.17975  0.40351  11.00000  0.02076  0.02596  0.03713 =
 -0.00580  0.01082 -0.00314 
AFIX 43
H14   2     0.34268  0.15985  0.39834  11.00000 -1.20000 
AFIX 0
C15   1     0.47213  0.13721  0.46278  11.00000  0.03069  0.02025  0.03257 =
 0.00072  0.01624 -0.00040 
AFIX 43
H15   2     0.46152  0.08673  0.49783  11.00000 -1.20000 
AFIX 0
C16   1     0.55820  0.16809  0.47120  11.00000  0.02234  0.02144  0.02145 =
 -0.00061  0.00726  0.00298 
AFIX 43
H16   2     0.60624  0.13873  0.51231  11.00000 -1.20000 
AFIX 0
C21   1     0.70564  0.09135  0.39733  11.00000  0.01561  0.01809  0.02506 =
 -0.00350  0.01045  0.00142 
C22   1     0.66168  0.07059  0.31862  11.00000  0.02994  0.02292  0.02729 =
 -0.00324  0.00423  0.00090 
AFIX 43
H22   2     0.65197  0.12593  0.28106  11.00000 -1.20000 
AFIX 0
C23   1     0.63181 -0.03011  0.29428  11.00000  0.03320  0.02943  0.03493 =
 -0.01085 -0.00072 -0.00105 
AFIX 43
H23   2     0.60241 -0.04378  0.24002  11.00000 -1.20000 
AFIX 0
C24   1     0.64441 -0.11061  0.34818  11.00000  0.02657  0.02295  0.05088 =
 -0.00971  0.01607 -0.00631 
AFIX 43
H24   2     0.62296 -0.17947  0.33131  11.00000 -1.20000 
AFIX 0
C25   1     0.68818 -0.09115  0.42660  11.00000  0.04032  0.02006  0.04296 =
 0.00372  0.02648  0.00336 
AFIX 43
H25   2     0.69669 -0.14663  0.46392  11.00000 -1.20000 
AFIX 0
C26   1     0.72002  0.00952  0.45144  11.00000  0.03389  0.02441  0.02465 =
 -0.00077  0.01121  0.00334 
AFIX 43
H26   2     0.75161  0.02224  0.50544  11.00000 -1.20000 
AFIX 0
C31   1     0.88379  0.19528  0.40293  11.00000  0.01408  0.02494  0.01754 =
 -0.00287  0.00280  0.00017 
C32   1     0.90781  0.27630  0.36257  11.00000  0.02732  0.03263  0.03214 =
 0.00835  0.01306  0.00602 
AFIX 43
H32   2     0.89270  0.34691  0.37072  11.00000 -1.20000 
AFIX 0
C33   1     0.95370  0.25614  0.31028  11.00000  0.02763  0.06017  0.02978 =
 0.01834  0.01123  0.00501 
AFIX 43
H33   2     0.96984  0.31283  0.28303  11.00000 -1.20000 
AFIX 0
C34   1     0.97588  0.15446  0.29777  11.00000  0.02154  0.06795  0.02205 =
 -0.00782  0.00780  0.00217 
AFIX 43
H34   2     1.00778  0.14068  0.26233  11.00000 -1.20000 
AFIX 0
C35   1     0.95162  0.07277  0.33688  11.00000  0.02723  0.04327  0.04094 =
 -0.01946  0.01434 -0.00144 
AFIX 43
H35   2     0.96657  0.00229  0.32818  11.00000 -1.20000 
AFIX 0
C36   1     0.90558  0.09254  0.38880  11.00000  0.02592  0.02610  0.03748 =
 -0.00844  0.01466 -0.00206 
AFIX 43
H36   2     0.88865  0.03539  0.41511  11.00000 -1.20000 
AFIX 0
C41   1     0.97100  0.27957  0.56187  11.00000  0.01923  0.02322  0.01489 =
 0.00080  0.00534 -0.00009 
C42   1     1.03062  0.19766  0.56601  11.00000  0.02253  0.02274  0.02372 =
 0.00088  0.00643  0.00132 
AFIX 43
H42   2     1.00881  0.12965  0.54703  11.00000 -1.20000 
AFIX 0
C43   1     1.12110  0.21394  0.59735  11.00000  0.02198  0.03353  0.02750 =
 0.00584  0.00762  0.00566 
AFIX 43
H43   2     1.16085  0.15719  0.59961  11.00000 -1.20000 
AFIX 0
C44   1     1.15411  0.31212  0.62541  11.00000  0.02012  0.03821  0.02708 =
 0.00585  0.00445 -0.00356 
AFIX 43
H44   2     1.21633  0.32306  0.64721  11.00000 -1.20000 
AFIX 0
C45   1     1.09610  0.39391  0.62151  11.00000  0.02886  0.02689  0.03331 =
 -0.00179  0.00673 -0.00915 
AFIX 43
H45   2     1.11847  0.46176  0.64039  11.00000 -1.20000 
AFIX 0
C46   1     1.00528  0.37825  0.59027  11.00000  0.02586  0.02362  0.02899 =
 -0.00025  0.00734  0.00105 
AFIX 43
H46   2     0.96597  0.43540  0.58820  11.00000 -1.20000 
AFIX 0
C51   1     0.78434  0.20922  0.62071  11.00000  0.02359  0.02269  0.01202 =
 -0.00048  0.00426 -0.00030 
C52   1     0.71068  0.22220  0.64478  11.00000  0.02913  0.02620  0.02091 =
 0.00061  0.00946  0.00274 
AFIX 43
H52   2     0.67880  0.28686  0.63437  11.00000 -1.20000 
AFIX 0
C53   1     0.68283  0.14187  0.68393  11.00000  0.03692  0.03701  0.02627 =
 0.00158  0.01767 -0.00154 
AFIX 43
H53   2     0.63234  0.15203  0.70032  11.00000 -1.20000 
AFIX 0
C54   1     0.72826  0.04731  0.69911  11.00000  0.04997  0.02960  0.02432 =
 0.00304  0.01722 -0.00561 
AFIX 43
H54   2     0.70844 -0.00804  0.72501  11.00000 -1.20000 
AFIX 0
C55   1     0.80228  0.03346  0.67664  11.00000  0.04501  0.02290  0.02530 =
 0.00431  0.01181  0.00434 
AFIX 43
H55   2     0.83410 -0.03123  0.68754  11.00000 -1.20000 
AFIX 0
C56   1     0.83046  0.11397  0.63807  11.00000  0.02871  0.02604  0.02075 =
 0.00211  0.00782  0.00478 
AFIX 43
H56   2     0.88202  0.10408  0.62322  11.00000 -1.20000 
AFIX 0
C61   1     0.78119  0.49292  0.58809  11.00000  0.01584  0.02016  0.02016 =
 -0.00193  0.00390  0.00269 
C62   1     0.80413  0.58005  0.55188  11.00000  0.02597  0.02515  0.02394 =
 -0.00076  0.00579 -0.00243 
AFIX 43
H62   2     0.80532  0.57423  0.49947  11.00000 -1.20000 
AFIX 0
C63   1     0.82532  0.67542  0.59137  11.00000  0.03239  0.02401  0.03946 =
 0.00097  0.00531 -0.00451 
AFIX 43
H63   2     0.84135  0.73428  0.56608  11.00000 -1.20000 
AFIX 0
C64   1     0.82319  0.68514  0.66722  11.00000  0.02871  0.02476  0.04083 =
 -0.01302  0.00419 -0.00202 
AFIX 43
H64   2     0.83680  0.75085  0.69392  11.00000 -1.20000 
AFIX 0
C65   1     0.80128  0.59931  0.70411  11.00000  0.03177  0.03462  0.02657 =
 -0.01213  0.00774  0.00081 
AFIX 43
H65   2     0.79967  0.60593  0.75635  11.00000 -1.20000 
AFIX 0
C66   1     0.78157  0.50336  0.66549  11.00000  0.02901  0.02555  0.02358 =
 -0.00230  0.00910  0.00014 
AFIX 43
H66   2     0.76817  0.44404  0.69200  11.00000 -1.20000 
AFIX 0
C71   1     0.63691  0.47276  0.43841  11.00000  0.01629  0.01535  0.02265 =
 -0.00058  0.00414 -0.00070 
C72   1     0.59014  0.53244  0.47672  11.00000  0.02274  0.02156  0.02750 =
 -0.00308  0.00880  0.00045 
AFIX 43
H72   2     0.59427  0.51554  0.52935  11.00000 -1.20000 
AFIX 0
C73   1     0.53758  0.61627  0.43910  11.00000  0.02560  0.02043  0.04617 =
 -0.00493  0.01270  0.00252 
AFIX 43
H73   2     0.50619  0.65655  0.46613  11.00000 -1.20000 
AFIX 0
C74   1     0.53060  0.64150  0.36264  11.00000  0.02608  0.01825  0.04540 =
 0.00698  0.00331  0.00336 
AFIX 43
H74   2     0.49391  0.69846  0.33674  11.00000 -1.20000 
AFIX 0
C75   1     0.57711  0.58370  0.32390  11.00000  0.03391  0.02645  0.02996 =
 0.00836  0.00599 -0.00084 
AFIX 43
H75   2     0.57285  0.60126  0.27134  11.00000 -1.20000 
AFIX 0
C76   1     0.62999  0.50012  0.36145  11.00000  0.02732  0.02001  0.02655 =
 0.00113  0.00953  0.00199 
AFIX 43
H76   2     0.66198  0.46091  0.33440  11.00000 -1.20000 
AFIX 0
HKLF 4

END
;
