# Supplementary material for: Extended Conjugation Attenuates the Quenching of Aggregation‐Induced Emitters by Photocyclization Pathways
Source: Angew Chem Int Ed Engl. 2022 Apr 13;61(24):e202202193. doi: 10.1002/anie.202202193 (PMC9325432; doi:10.1002/anie.202202193)
Supplement: Supplementary file 6 — Supporting Information [file ANIE-61-0-s003.cif]

data_sP3C7o_19srv226
_audit_creation_date               2019-07-23
_audit_creation_method
;
Olex2 1.2-beta
(compiled 2018.05.29 svn.r3508 for OlexSys, GUI svn.r5506)
;
_shelx_SHELXL_version_number       '2017/1'
_publ_requested_journal           'JACS'
_publ_section_title
;
Extended Conjugation Attenuates the Quenching of Aggregation-Induced Emitters by
Photocyclization Pathways
;

_publ_contact_author_name         'Dmitry Yufit'
_publ_contact_author_address
;
Department of Chemistry
Durham University
South Rd.
Durham
DH1 3LE
UK
;
_publ_contact_author_email        'd.s.yufit@durham.ac.uk'


_publ_contact_letter
;
The CIF file contains data for the structure sym-phen2Ph3C7H-O from
the paper 

"Extended Conjugation Attenuates the Quenching of Aggregation-Induced
Emitters by Photocyclization Pathways"

by A.T.Turley, P.K.Saha, A.Danos, A.N.Bismillah, A.P.Monkman,
D.S.Yufit, B.F.E.Curchod, M.K.Etherington and P.R.McGonigal

The paper will be submitted to JACS shortly. 
;
loop_
_publ_author_name
_publ_author_address

'Turley, Andrew T.'
;
Department of Chemistry
Durham University
South Rd.
Durham
DH1 3LE
UK
;

'Saha, Promeet K.'
;
Department of Chemistry
Durham University
South Rd.
Durham
DH1 3LE
UK
;

'Danos, Andrew'
;
Department of Physics
Durham University
South Rd.
Durham
DH1 3LE
UK
;

'Bismillah, Aisha N.'
;
Department of Chemistry
Durham University
South Rd.
Durham
DH1 3LE
UK
;

'Monkman, Andrew P.'
;
Department of Physics
Durham University
South Rd.
Durham
DH1 3LE
UK
;

'Yufit, Dmitry S.'
;
Department of Chemistry
Durham University
South Rd.
Durham
DH1 3LE
UK
;

'Curchod, Basile F.E.'
;
Department of Chemistry
Durham University
South Rd.
Durham
DH1 3LE
UK
;

'Etherington, Marc K.'
;
Department of Physics
Durham University
South Rd.
Durham
DH1 3LE
UK
;

'McGonigal, Paul R.'
;
Department of Chemistry
Durham University
South Rd.
Durham
DH1 3LE
UK
;


_publ_section_references
;
Dolomanov, O.V., Bourhis, L.J., Gildea, R.J, Howard, J.A.K. & Puschmann, H.
 (2009), J. Appl. Cryst. 42, 339-341.

Sheldrick, G.M. (2008). Acta Cryst. A64, 112-122.

Sheldrick, G.M. (2015). Acta Cryst. C71, 3-8.
;
_chemical_name_common              ?
_chemical_name_systematic          ?
_chemical_formula_moiety           'C49 H32 O'
_chemical_formula_sum              'C49 H32 O'
_chemical_formula_weight           636.74
_chemical_melting_point            ?
loop_
  _atom_type_symbol
  _atom_type_description
  _atom_type_scat_dispersion_real
  _atom_type_scat_dispersion_imag
  _atom_type_scat_source
 'C' 'C' 0.0033 0.0016 'International Tables Vol C Tables 4.2.6.8 and 6.1.1.4'
 'H' 'H' 0.0000 0.0000 'International Tables Vol C Tables 4.2.6.8 and 6.1.1.4'
 'O' 'O' 0.0106 0.0060 'International Tables Vol C Tables 4.2.6.8 and 6.1.1.4'

_shelx_space_group_comment
;
The symmetry employed for this shelxl refinement is uniquely defined
by the following loop, which should always be used as a source of
symmetry information in preference to the above space-group names.
They are only intended as comments.
;
_space_group_crystal_system        'monoclinic'
_space_group_IT_number             14
_space_group_name_H-M_alt          'P 1 21/n 1'
_space_group_name_Hall             '-P 2yn'
loop_
  _space_group_symop_operation_xyz
 'x, y, z'
 '-x+1/2, y+1/2, -z+1/2'
 '-x, -y, -z'
 'x-1/2, -y-1/2, z-1/2'

_cell_length_a                     10.4829(6)
_cell_length_b                     13.2982(7)
_cell_length_c                     22.9502(13)
_cell_angle_alpha                  90
_cell_angle_beta                   91.915(2)
_cell_angle_gamma                  90
_cell_volume                       3197.6(3)
_cell_formula_units_Z              4
_cell_measurement_reflns_used      4222
_cell_measurement_temperature      120.0
_cell_measurement_theta_max        22.26
_cell_measurement_theta_min        2.35
_shelx_estimated_absorpt_T_max     0.995
_shelx_estimated_absorpt_T_min     0.994
_exptl_absorpt_coefficient_mu      0.077
_exptl_absorpt_correction_T_max    1.0000
_exptl_absorpt_correction_T_min    0.8853
_exptl_absorpt_correction_type     multi-scan
_exptl_absorpt_process_details    
 'SADABS-2016/2 (Bruker,2016/2) was used for absorption correction. wR2(int) was 0.0685 before and 0.0495 after correction. The Ratio of minimum to maximum transmission is 0.8853. The \l/2 correction factor is Not present.'
_exptl_absorpt_special_details     ?
_exptl_crystal_colour              'clear colourless'
_exptl_crystal_colour_lustre       clear
_exptl_crystal_colour_primary      colourless
_exptl_crystal_density_diffrn      1.323
_exptl_crystal_density_meas        ?
_exptl_crystal_density_method      ?
_exptl_crystal_description         prism
_exptl_crystal_F_000               1336
_exptl_crystal_size_max            0.08
_exptl_crystal_size_mid            0.07
_exptl_crystal_size_min            0.07
_exptl_transmission_factor_max     ?
_exptl_transmission_factor_min     ?
_diffrn_reflns_av_R_equivalents    0.1016
_diffrn_reflns_av_unetI/netI       0.0956
_diffrn_reflns_Laue_measured_fraction_full  0.999
_diffrn_reflns_Laue_measured_fraction_max  0.999
_diffrn_reflns_limit_h_max         13
_diffrn_reflns_limit_h_min         -13
_diffrn_reflns_limit_k_max         16
_diffrn_reflns_limit_k_min         -16
_diffrn_reflns_limit_l_max         29
_diffrn_reflns_limit_l_min         -29
_diffrn_reflns_number              43597
_diffrn_reflns_point_group_measured_fraction_full  0.999
_diffrn_reflns_point_group_measured_fraction_max  0.999
_diffrn_reflns_theta_full          25.242
_diffrn_reflns_theta_max           27.000
_diffrn_reflns_theta_min           2.110
_diffrn_ambient_temperature        120.0
_diffrn_detector                   'Bruker PHOTON 100 CMOS'
_diffrn_detector_area_resol_mean   10.4
_diffrn_detector_type              'CMOS sensor'
_diffrn_measured_fraction_theta_full  0.999
_diffrn_measured_fraction_theta_max  0.999
_diffrn_measurement_device         '3-circle diffractometer'
_diffrn_measurement_device_type    'Bruker D8 Venture'
_diffrn_measurement_method         '\f and \w scans'
_diffrn_radiation_monochromator    'focusing mirrors'
_diffrn_radiation_probe            X-ray
_diffrn_radiation_type             MoK\a
_diffrn_radiation_wavelength       0.71073
_diffrn_source                     'microfocus sealed X-ray tube'
_diffrn_source_type                'Incoatec I\mS microsource'
_diffrn_standards_number           0
_reflns_Friedel_coverage           0.000
_reflns_Friedel_fraction_full      .
_reflns_Friedel_fraction_max       .
_reflns_number_gt                  3819
_reflns_number_total               6976
_reflns_special_details
;
 Reflections were merged by SHELXL according to the crystal
 class for the calculation of statistics and refinement.
 
 _reflns_Friedel_fraction is defined as the number of unique
 Friedel pairs measured divided by the number that would be
 possible theoretically, ignoring centric projections and
 systematic absences.
;
_reflns_threshold_expression       'I > 2\s(I)'
_computing_bruker_data_scaling     'SADABS V2012/1 (Bruker AXS Inc.)'
_computing_cell_refinement         'SAINT V8.38A (Bruker AXS, 2016)'
_computing_data_collection         'APEX3 v.2017.3_0 (Bruker AXS, 2017)'
_computing_data_reduction          'SAINT V8.38A (Bruker AXS, 2016)'
_computing_molecular_graphics      'Olex2 (Dolomanov et al., 2009)'
_computing_publication_material    'Olex2 (Dolomanov et al., 2009)'
_computing_structure_refinement    'ShelXL (Sheldrick, 2015)'
_computing_structure_solution      'XS (Sheldrick, 2008)'
_refine_diff_density_max           1.330
_refine_diff_density_min           -0.233
_refine_diff_density_rms           0.059
_refine_ls_extinction_coef         0.0049(8)
_refine_ls_extinction_expression  
 'Fc^*^=kFc[1+0.001xFc^2^\l^3^/sin(2\q)]^-1/4^'
_refine_ls_extinction_method       'SHELXL-2017/1 (Sheldrick 2017)'
_refine_ls_goodness_of_fit_ref     1.032
_refine_ls_hydrogen_treatment      constr
_refine_ls_matrix_type             full
_refine_ls_number_parameters       452
_refine_ls_number_reflns           6976
_refine_ls_number_restraints       0
_refine_ls_R_factor_all            0.1412
_refine_ls_R_factor_gt             0.0661
_refine_ls_restrained_S_all        1.032
_refine_ls_shift/su_max            0.000
_refine_ls_shift/su_mean           0.000
_refine_ls_structure_factor_coef   Fsqd
_refine_ls_weighting_details      
 'w=1/[\s^2^(Fo^2^)+(0.0740P)^2^+1.5500P] where P=(Fo^2^+2Fc^2^)/3'
_refine_ls_weighting_scheme        calc
_refine_ls_wR_factor_gt            0.1505
_refine_ls_wR_factor_ref           0.1801
_refine_special_details            ?
_olex2_refinement_description
;
1. Fixed Uiso
 At 1.2 times of:
  All C(H) groups
2.a Ternary CH refined with riding coordinates:
 C1(H1)
2.b Aromatic/amide H refined with riding coordinates:
 C12(H12), C13(H13), C14(H14), C15(H15), C16(H16), C22(H22), C23(H23),
 C24(H24), C25(H25), C28(H28), C29(H29), C30(H30), C31(H31), C42(H42), C43(H43),
  C44(H44), C45(H45), C46(H46), C52(H52), C53(H53), C54(H54), C55(H55),
 C56(H56), C62(H62), C63(H63), C64(H64), C65(H65), C68(H68), C69(H69), C70(H70),
  C71(H71)
;
_atom_sites_solution_hydrogens     geom
_atom_sites_solution_primary       direct
_atom_sites_solution_secondary     ?
loop_
  _atom_site_label
  _atom_site_type_symbol
  _atom_site_fract_x
  _atom_site_fract_y
  _atom_site_fract_z
  _atom_site_U_iso_or_equiv
  _atom_site_adp_type
  _atom_site_occupancy
  _atom_site_site_symmetry_order
  _atom_site_calc_flag
  _atom_site_refinement_flags_posn
  _atom_site_refinement_flags_adp
  _atom_site_refinement_flags_occupancy
  _atom_site_disorder_assembly
  _atom_site_disorder_group
 O1 O 0.95254(17) 0.30735(14) 0.46590(8) 0.0339(5) Uani 1 1 d . . . . .
 C1 C 0.8629(2) 0.1599(2) 0.31928(11) 0.0297(6) Uani 1 1 d . . . . .
 H1 H 0.825758 0.099818 0.298689 0.036 Uiso 1 1 calc R . . . .
 C2 C 0.9697(2) 0.1140(2) 0.35851(11) 0.0288(6) Uani 1 1 d . . . . .
 C3 C 1.0226(2) 0.1630(2) 0.40556(11) 0.0281(6) Uani 1 1 d . . . . .
 C4 C 1.0097(3) 0.2754(2) 0.41251(11) 0.0311(6) Uani 1 1 d . . . . .
 C5 C 0.8807(3) 0.3242(2) 0.41140(11) 0.0292(6) Uani 1 1 d . . . . .
 C6 C 0.7640(2) 0.2608(2) 0.40167(11) 0.0295(6) Uani 1 1 d . . . . .
 C7 C 0.7507(3) 0.1988(2) 0.35435(11) 0.0300(6) Uani 1 1 d . . . . .
 C11 C 0.9076(3) 0.2248(2) 0.26955(11) 0.0302(6) Uani 1 1 d . . . . .
 C12 C 0.8351(3) 0.3043(2) 0.24739(12) 0.0335(7) Uani 1 1 d . . . . .
 H12 H 0.757648 0.321386 0.265348 0.040 Uiso 1 1 calc R . . . .
 C13 C 0.8727(3) 0.3590(2) 0.20008(12) 0.0427(8) Uani 1 1 d . . . . .
 H13 H 0.820891 0.412713 0.185642 0.051 Uiso 1 1 calc R . . . .
 C14 C 0.9850(3) 0.3362(3) 0.17354(13) 0.0492(9) Uani 1 1 d . . . . .
 H14 H 1.012029 0.374932 0.141411 0.059 Uiso 1 1 calc R . . . .
 C15 C 1.0574(3) 0.2571(3) 0.19403(13) 0.0452(8) Uani 1 1 d . . . . .
 H15 H 1.133995 0.240251 0.175328 0.054 Uiso 1 1 calc R . . . .
 C16 C 1.0206(3) 0.2013(2) 0.24151(12) 0.0373(7) Uani 1 1 d . . . . .
 H16 H 1.072040 0.146840 0.255165 0.045 Uiso 1 1 calc R . . . .
 C21 C 1.0076(3) 0.0104(2) 0.34647(12) 0.0314(7) Uani 1 1 d . . . . .
 C22 C 0.9693(3) -0.0405(2) 0.29438(13) 0.0353(7) Uani 1 1 d . . . . .
 H22 H 0.914451 -0.007157 0.266849 0.042 Uiso 1 1 calc R . . . .
 C23 C 1.0089(3) -0.1359(2) 0.28268(14) 0.0403(8) Uani 1 1 d . . . . .
 H23 H 0.982136 -0.167765 0.247287 0.048 Uiso 1 1 calc R . . . .
 C24 C 1.0886(3) -0.1867(2) 0.32257(15) 0.0437(8) Uani 1 1 d . . . . .
 H24 H 1.115151 -0.253533 0.314824 0.052 Uiso 1 1 calc R . . . .
 C25 C 1.1281(3) -0.1399(2) 0.37274(14) 0.0399(7) Uani 1 1 d . . . . .
 H25 H 1.182713 -0.175114 0.399544 0.048 Uiso 1 1 calc R . . . .
 C26 C 1.0908(3) -0.0407(2) 0.38642(12) 0.0321(7) Uani 1 1 d . . . . .
 C27 C 1.1315(2) 0.0078(2) 0.44029(12) 0.0314(7) Uani 1 1 d . . . . .
 C28 C 1.2028(3) -0.0431(2) 0.48441(13) 0.0384(7) Uani 1 1 d . . . . .
 H28 H 1.227984 -0.110721 0.477954 0.046 Uiso 1 1 calc R . . . .
 C29 C 1.2367(3) 0.0021(2) 0.53634(13) 0.0382(7) Uani 1 1 d . . . . .
 H29 H 1.286284 -0.033359 0.565002 0.046 Uiso 1 1 calc R . . . .
 C30 C 1.1981(3) 0.1004(2) 0.54674(12) 0.0347(7) Uani 1 1 d . . . . .
 H30 H 1.218395 0.131271 0.583210 0.042 Uiso 1 1 calc R . . . .
 C31 C 1.1310(2) 0.1526(2) 0.50447(12) 0.0322(7) Uani 1 1 d . . . . .
 H31 H 1.106148 0.219979 0.512000 0.039 Uiso 1 1 calc R . . . .
 C32 C 1.0976(2) 0.1089(2) 0.44979(11) 0.0282(6) Uani 1 1 d . . . . .
 C41 C 1.1270(3) 0.3347(2) 0.39623(12) 0.0329(7) Uani 1 1 d . . . . .
 C42 C 1.1438(3) 0.3629(2) 0.33876(13) 0.0414(8) Uani 1 1 d . . . . .
 H42 H 1.079876 0.346151 0.310089 0.050 Uiso 1 1 calc R . . . .
 C43 C 1.2507(3) 0.4148(2) 0.32203(14) 0.0459(8) Uani 1 1 d . . . . .
 H43 H 1.259901 0.432532 0.282297 0.055 Uiso 1 1 calc R . . A .
 C44 C 1.3438(3) 0.4406(2) 0.36291(15) 0.0487(9) Uani 1 1 d . . . B 1
 H44 H 1.418366 0.475048 0.351531 0.058 Uiso 1 1 calc R . . B 1
 C45 C 1.3278(3) 0.4158(2) 0.42123(16) 0.0514(9) Uani 1 1 d . . . . .
 H45 H 1.390381 0.434676 0.450055 0.062 Uiso 1 1 calc R . . B .
 C46 C 1.2189(3) 0.3629(2) 0.43704(14) 0.0437(8) Uani 1 1 d . . . . .
 H46 H 1.208266 0.346219 0.476828 0.052 Uiso 1 1 calc R . . . .
 C51 C 0.8614(3) 0.4347(2) 0.39728(12) 0.0317(7) Uani 1 1 d . . . . .
 C52 C 0.7554(3) 0.4664(2) 0.36433(12) 0.0353(7) Uani 1 1 d . . . . .
 H52 H 0.696186 0.417981 0.349431 0.042 Uiso 1 1 calc R . . . .
 C53 C 0.7345(3) 0.5673(2) 0.35281(12) 0.0424(8) Uani 1 1 d . . . . .
 H53 H 0.659879 0.588046 0.331414 0.051 Uiso 1 1 calc R . . . .
 C54 C 0.8227(3) 0.6381(2) 0.37262(12) 0.0440(8) Uani 1 1 d . . . . .
 H54 H 0.811138 0.707152 0.363332 0.053 Uiso 1 1 calc R . . . .
 C55 C 0.9275(3) 0.6074(2) 0.40590(13) 0.0422(8) Uani 1 1 d . . . . .
 H55 H 0.987950 0.655721 0.419786 0.051 Uiso 1 1 calc R . . . .
 C56 C 0.9452(3) 0.5072(2) 0.41919(12) 0.0362(7) Uani 1 1 d . . . . .
 H56 H 1.015636 0.487460 0.443671 0.043 Uiso 1 1 calc R . . . .
 C61 C 0.6639(3) 0.2698(2) 0.44336(12) 0.0321(7) Uani 1 1 d . . . . .
 C62 C 0.6816(3) 0.3258(2) 0.49546(12) 0.0383(7) Uani 1 1 d . . . . .
 H62 H 0.755671 0.366208 0.501170 0.046 Uiso 1 1 calc R . . . .
 C63 C 0.5919(3) 0.3219(2) 0.53795(13) 0.0453(8) Uani 1 1 d . . . . .
 H63 H 0.604209 0.359969 0.572716 0.054 Uiso 1 1 calc R . . . .
 C64 C 0.4835(3) 0.2626(3) 0.53019(13) 0.0480(9) Uani 1 1 d . . . . .
 H64 H 0.423865 0.257932 0.560365 0.058 Uiso 1 1 calc R . . . .
 C65 C 0.4623(3) 0.2108(2) 0.47917(13) 0.0431(8) Uani 1 1 d . . . . .
 H65 H 0.387276 0.171208 0.474124 0.052 Uiso 1 1 calc R . . . .
 C66 C 0.5496(3) 0.2154(2) 0.43431(12) 0.0350(7) Uani 1 1 d . . . . .
 C67 C 0.5246(3) 0.1684(2) 0.37819(13) 0.0358(7) Uani 1 1 d . . . . .
 C68 C 0.4027(3) 0.1326(2) 0.36052(14) 0.0446(8) Uani 1 1 d . . . . .
 H68 H 0.335340 0.137112 0.387056 0.054 Uiso 1 1 calc R . . . .
 C69 C 0.3778(3) 0.0915(3) 0.30676(15) 0.0481(8) Uani 1 1 d . . . . .
 H69 H 0.294637 0.067691 0.296388 0.058 Uiso 1 1 calc R . . . .
 C70 C 0.4760(3) 0.0849(2) 0.26717(13) 0.0405(8) Uani 1 1 d . . . . .
 H70 H 0.459776 0.057195 0.229494 0.049 Uiso 1 1 calc R . . . .
 C71 C 0.5953(3) 0.1184(2) 0.28291(12) 0.0333(7) Uani 1 1 d . . . . .
 H71 H 0.661298 0.113554 0.255655 0.040 Uiso 1 1 calc R . . . .
 C72 C 0.6237(2) 0.1600(2) 0.33845(12) 0.0298(6) Uani 1 1 d . . . . .

loop_
  _atom_site_aniso_label
  _atom_site_aniso_U_11
  _atom_site_aniso_U_22
  _atom_site_aniso_U_33
  _atom_site_aniso_U_23
  _atom_site_aniso_U_13
  _atom_site_aniso_U_12
 O1 0.0340(11) 0.0402(12) 0.0271(10) 0.0010(8) -0.0026(9) 0.0081(9)
 C1 0.0270(14) 0.0339(16) 0.0282(15) -0.0004(12) 0.0005(12) 0.0011(12)
 C2 0.0244(14) 0.0369(17) 0.0254(14) 0.0036(12) 0.0054(12) 0.0006(12)
 C3 0.0228(14) 0.0321(16) 0.0298(15) 0.0027(12) 0.0061(12) 0.0028(12)
 C4 0.0313(15) 0.0386(17) 0.0235(14) -0.0006(12) 0.0005(12) 0.0057(13)
 C5 0.0314(15) 0.0339(16) 0.0220(14) 0.0035(11) -0.0019(12) 0.0037(12)
 C6 0.0286(15) 0.0324(16) 0.0275(15) 0.0082(12) 0.0022(12) 0.0062(12)
 C7 0.0288(15) 0.0343(16) 0.0270(15) 0.0066(12) 0.0030(12) 0.0029(12)
 C11 0.0302(16) 0.0385(17) 0.0216(14) -0.0045(12) -0.0014(12) -0.0062(13)
 C12 0.0357(16) 0.0384(17) 0.0262(15) -0.0045(12) -0.0025(13) -0.0038(13)
 C13 0.058(2) 0.0401(18) 0.0294(16) -0.0004(14) -0.0046(15) -0.0114(16)
 C14 0.068(2) 0.054(2) 0.0259(16) 0.0019(15) 0.0031(16) -0.0241(19)
 C15 0.0430(19) 0.062(2) 0.0307(17) -0.0076(16) 0.0088(14) -0.0180(17)
 C16 0.0352(17) 0.0456(19) 0.0311(16) -0.0076(13) -0.0007(13) -0.0040(14)
 C21 0.0245(14) 0.0354(17) 0.0345(16) 0.0020(13) 0.0073(12) 0.0003(12)
 C22 0.0302(16) 0.0397(18) 0.0362(17) -0.0023(13) 0.0019(13) 0.0010(13)
 C23 0.0318(16) 0.0415(19) 0.0478(19) -0.0116(15) 0.0040(14) -0.0015(14)
 C24 0.0337(17) 0.0346(18) 0.063(2) -0.0116(16) 0.0033(16) 0.0011(14)
 C25 0.0325(16) 0.0361(18) 0.0511(19) 0.0002(15) 0.0013(14) 0.0037(14)
 C26 0.0255(15) 0.0331(17) 0.0381(16) 0.0002(13) 0.0051(13) 0.0006(12)
 C27 0.0266(15) 0.0321(16) 0.0357(16) 0.0065(13) 0.0041(13) -0.0009(12)
 C28 0.0386(18) 0.0324(17) 0.0440(19) 0.0062(14) 0.0003(15) 0.0027(13)
 C29 0.0343(17) 0.0408(19) 0.0392(18) 0.0137(14) -0.0048(14) 0.0030(14)
 C30 0.0338(16) 0.0395(18) 0.0308(16) 0.0049(13) 0.0002(13) -0.0012(13)
 C31 0.0282(15) 0.0341(17) 0.0345(16) 0.0040(13) 0.0020(13) 0.0029(12)
 C32 0.0221(14) 0.0337(16) 0.0289(15) 0.0044(12) 0.0033(12) 0.0011(12)
 C41 0.0312(16) 0.0287(16) 0.0388(17) -0.0002(13) -0.0014(13) 0.0042(12)
 C42 0.0379(17) 0.050(2) 0.0364(18) -0.0072(14) 0.0015(14) -0.0062(15)
 C43 0.0433(19) 0.051(2) 0.0439(19) -0.0057(16) 0.0073(16) -0.0098(16)
 C44 0.0363(18) 0.045(2) 0.065(2) 0.0030(17) 0.0056(17) -0.0048(15)
 C45 0.0431(19) 0.046(2) 0.063(2) 0.0118(17) -0.0223(17) -0.0075(16)
 C46 0.0453(19) 0.0439(19) 0.0412(18) 0.0101(15) -0.0082(15) -0.0064(15)
 C51 0.0363(17) 0.0315(16) 0.0276(15) 0.0015(12) 0.0037(13) 0.0047(13)
 C52 0.0416(18) 0.0351(17) 0.0290(15) -0.0004(13) -0.0051(14) 0.0048(14)
 C53 0.053(2) 0.043(2) 0.0303(16) 0.0039(14) -0.0080(15) 0.0154(16)
 C54 0.069(2) 0.0315(17) 0.0315(17) 0.0012(13) 0.0039(16) 0.0148(16)
 C55 0.052(2) 0.0357(19) 0.0389(18) -0.0036(14) 0.0019(15) 0.0022(15)
 C56 0.0414(17) 0.0367(18) 0.0303(16) -0.0029(13) -0.0025(14) 0.0067(14)
 C61 0.0309(16) 0.0360(16) 0.0297(15) 0.0056(13) 0.0039(12) 0.0083(13)
 C62 0.0389(17) 0.0443(19) 0.0320(16) 0.0043(14) 0.0042(14) 0.0070(14)
 C63 0.050(2) 0.056(2) 0.0309(17) 0.0034(15) 0.0073(15) 0.0154(17)
 C64 0.0413(19) 0.068(2) 0.0350(18) 0.0120(17) 0.0129(15) 0.0095(17)
 C65 0.0346(17) 0.054(2) 0.0406(18) 0.0108(16) 0.0071(15) 0.0051(15)
 C66 0.0300(16) 0.0429(18) 0.0325(16) 0.0083(13) 0.0048(13) 0.0092(13)
 C67 0.0300(16) 0.0384(17) 0.0392(17) 0.0089(14) 0.0037(13) 0.0057(13)
 C68 0.0274(16) 0.057(2) 0.050(2) 0.0046(16) 0.0061(15) 0.0030(15)
 C69 0.0308(17) 0.055(2) 0.058(2) 0.0035(17) -0.0049(16) -0.0032(15)
 C70 0.0398(18) 0.0420(19) 0.0392(17) 0.0042(14) -0.0048(15) 0.0008(14)
 C71 0.0326(16) 0.0335(17) 0.0339(16) 0.0048(13) -0.0001(13) 0.0013(13)
 C72 0.0265(14) 0.0293(16) 0.0334(16) 0.0071(12) 0.0004(12) 0.0027(12)

_geom_special_details
;
 All esds (except the esd in the dihedral angle between two l.s. planes)
 are estimated using the full covariance matrix.  The cell esds are taken
 into account individually in the estimation of esds in distances, angles
 and torsion angles; correlations between esds in cell parameters are only
 used when they are defined by crystal symmetry.  An approximate (isotropic)
 treatment of cell esds is used for estimating esds involving l.s. planes.
;
loop_
  _geom_bond_atom_site_label_1
  _geom_bond_atom_site_label_2
  _geom_bond_distance
  _geom_bond_site_symmetry_2
  _geom_bond_publ_flag
 O1 C4 1.446(3) . ?
 O1 C5 1.456(3) . ?
 C1 H1 1.0000 . ?
 C1 C2 1.539(4) . ?
 C1 C7 1.536(4) . ?
 C1 C11 1.518(4) . ?
 C2 C3 1.363(4) . ?
 C2 C21 1.462(4) . ?
 C3 C4 1.510(4) . ?
 C3 C32 1.453(4) . ?
 C4 C5 1.500(4) . ?
 C4 C41 1.517(4) . ?
 C5 C6 1.496(4) . ?
 C5 C51 1.517(4) . ?
 C6 C7 1.367(4) . ?
 C6 C61 1.449(4) . ?
 C7 C72 1.463(4) . ?
 C11 C12 1.389(4) . ?
 C11 C16 1.402(4) . ?
 C12 H12 0.9500 . ?
 C12 C13 1.375(4) . ?
 C13 H13 0.9500 . ?
 C13 C14 1.378(4) . ?
 C14 H14 0.9500 . ?
 C14 C15 1.372(5) . ?
 C15 H15 0.9500 . ?
 C15 C16 1.384(4) . ?
 C16 H16 0.9500 . ?
 C21 C22 1.420(4) . ?
 C21 C26 1.418(4) . ?
 C22 H22 0.9500 . ?
 C22 C23 1.365(4) . ?
 C23 H23 0.9500 . ?
 C23 C24 1.393(4) . ?
 C24 H24 0.9500 . ?
 C24 C25 1.361(4) . ?
 C25 H25 0.9500 . ?
 C25 C26 1.414(4) . ?
 C26 C27 1.446(4) . ?
 C27 C28 1.411(4) . ?
 C27 C32 1.410(4) . ?
 C28 H28 0.9500 . ?
 C28 C29 1.372(4) . ?
 C29 H29 0.9500 . ?
 C29 C30 1.391(4) . ?
 C30 H30 0.9500 . ?
 C30 C31 1.369(4) . ?
 C31 H31 0.9500 . ?
 C31 C32 1.416(4) . ?
 C41 C42 1.389(4) . ?
 C41 C46 1.373(4) . ?
 C42 H42 0.9500 . ?
 C42 C43 1.381(4) . ?
 C43 H43 0.9500 . ?
 C43 C44 1.375(4) . ?
 C44 H44 0.9500 . ?
 C44 C45 1.394(5) . ?
 C45 H45 0.9500 . ?
 C45 C46 1.399(4) . ?
 C46 H46 0.9500 . ?
 C51 C52 1.388(4) . ?
 C51 C56 1.387(4) . ?
 C52 H52 0.9500 . ?
 C52 C53 1.384(4) . ?
 C53 H53 0.9500 . ?
 C53 C54 1.385(4) . ?
 C54 H54 0.9500 . ?
 C54 C55 1.378(4) . ?
 C55 H55 0.9500 . ?
 C55 C56 1.379(4) . ?
 C56 H56 0.9500 . ?
 C61 C62 1.415(4) . ?
 C61 C66 1.409(4) . ?
 C62 H62 0.9500 . ?
 C62 C63 1.378(4) . ?
 C63 H63 0.9500 . ?
 C63 C64 1.390(5) . ?
 C64 H64 0.9500 . ?
 C64 C65 1.370(4) . ?
 C65 H65 0.9500 . ?
 C65 C66 1.402(4) . ?
 C66 C67 1.448(4) . ?
 C67 C68 1.411(4) . ?
 C67 C72 1.409(4) . ?
 C68 H68 0.9500 . ?
 C68 C69 1.367(4) . ?
 C69 H69 0.9500 . ?
 C69 C70 1.399(4) . ?
 C70 H70 0.9500 . ?
 C70 C71 1.365(4) . ?
 C71 H71 0.9500 . ?
 C71 C72 1.412(4) . ?

loop_
  _geom_angle_atom_site_label_1
  _geom_angle_atom_site_label_2
  _geom_angle_atom_site_label_3
  _geom_angle
  _geom_angle_site_symmetry_1
  _geom_angle_site_symmetry_3
  _geom_angle_publ_flag
 C4 O1 C5 62.25(16) . . ?
 C2 C1 H1 102.9 . . ?
 C2 C1 C7 112.4(2) . . ?
 C7 C1 H1 102.9 . . ?
 C11 C1 H1 102.9 . . ?
 C11 C1 C2 115.4(2) . . ?
 C11 C1 C7 117.6(2) . . ?
 C3 C2 C1 122.9(2) . . ?
 C3 C2 C21 119.6(2) . . ?
 C21 C2 C1 117.4(2) . . ?
 C2 C3 C4 121.4(2) . . ?
 C2 C3 C32 120.9(2) . . ?
 C32 C3 C4 117.7(2) . . ?
 O1 C4 C3 114.9(2) . . ?
 O1 C4 C5 59.19(16) . . ?
 O1 C4 C41 114.7(2) . . ?
 C3 C4 C41 114.3(2) . . ?
 C5 C4 C3 120.7(2) . . ?
 C5 C4 C41 120.6(2) . . ?
 O1 C5 C4 58.55(15) . . ?
 O1 C5 C6 116.0(2) . . ?
 O1 C5 C51 113.2(2) . . ?
 C4 C5 C51 122.4(2) . . ?
 C6 C5 C4 119.4(2) . . ?
 C6 C5 C51 114.3(2) . . ?
 C7 C6 C5 121.3(2) . . ?
 C7 C6 C61 121.2(3) . . ?
 C61 C6 C5 117.5(2) . . ?
 C6 C7 C1 124.0(2) . . ?
 C6 C7 C72 118.6(2) . . ?
 C72 C7 C1 117.2(2) . . ?
 C12 C11 C1 122.0(2) . . ?
 C12 C11 C16 117.5(3) . . ?
 C16 C11 C1 120.3(3) . . ?
 C11 C12 H12 119.2 . . ?
 C13 C12 C11 121.6(3) . . ?
 C13 C12 H12 119.2 . . ?
 C12 C13 H13 119.8 . . ?
 C12 C13 C14 120.3(3) . . ?
 C14 C13 H13 119.8 . . ?
 C13 C14 H14 120.4 . . ?
 C15 C14 C13 119.2(3) . . ?
 C15 C14 H14 120.4 . . ?
 C14 C15 H15 119.5 . . ?
 C14 C15 C16 121.1(3) . . ?
 C16 C15 H15 119.5 . . ?
 C11 C16 H16 119.9 . . ?
 C15 C16 C11 120.3(3) . . ?
 C15 C16 H16 119.9 . . ?
 C22 C21 C2 122.5(3) . . ?
 C26 C21 C2 119.6(3) . . ?
 C26 C21 C22 117.8(3) . . ?
 C21 C22 H22 119.0 . . ?
 C23 C22 C21 122.0(3) . . ?
 C23 C22 H22 119.0 . . ?
 C22 C23 H23 120.0 . . ?
 C22 C23 C24 120.1(3) . . ?
 C24 C23 H23 120.0 . . ?
 C23 C24 H24 120.2 . . ?
 C25 C24 C23 119.5(3) . . ?
 C25 C24 H24 120.2 . . ?
 C24 C25 H25 118.8 . . ?
 C24 C25 C26 122.4(3) . . ?
 C26 C25 H25 118.8 . . ?
 C21 C26 C27 119.8(3) . . ?
 C25 C26 C21 118.2(3) . . ?
 C25 C26 C27 122.0(3) . . ?
 C28 C27 C26 122.3(3) . . ?
 C32 C27 C26 119.3(2) . . ?
 C32 C27 C28 118.5(3) . . ?
 C27 C28 H28 119.0 . . ?
 C29 C28 C27 121.9(3) . . ?
 C29 C28 H28 119.0 . . ?
 C28 C29 H29 120.2 . . ?
 C28 C29 C30 119.5(3) . . ?
 C30 C29 H29 120.2 . . ?
 C29 C30 H30 120.0 . . ?
 C31 C30 C29 120.1(3) . . ?
 C31 C30 H30 120.0 . . ?
 C30 C31 H31 119.2 . . ?
 C30 C31 C32 121.7(3) . . ?
 C32 C31 H31 119.2 . . ?
 C27 C32 C3 119.8(2) . . ?
 C27 C32 C31 118.2(2) . . ?
 C31 C32 C3 121.8(2) . . ?
 C42 C41 C4 120.3(2) . . ?
 C46 C41 C4 122.0(3) . . ?
 C46 C41 C42 117.7(3) . . ?
 C41 C42 H42 119.0 . . ?
 C41 C42 C43 122.0(3) . . ?
 C43 C42 H42 119.0 . . ?
 C42 C43 H43 120.0 . . ?
 C44 C43 C42 120.0(3) . . ?
 C44 C43 H43 120.0 . . ?
 C43 C44 H44 120.3 . . ?
 C43 C44 C45 119.4(3) . . ?
 C45 C44 H44 120.3 . . ?
 C44 C45 H45 120.2 . . ?
 C44 C45 C46 119.6(3) . . ?
 C46 C45 H45 120.2 . . ?
 C41 C46 C45 121.4(3) . . ?
 C41 C46 H46 119.3 . . ?
 C45 C46 H46 119.3 . . ?
 C52 C51 C5 120.6(3) . . ?
 C56 C51 C5 121.1(2) . . ?
 C56 C51 C52 118.2(3) . . ?
 C51 C52 H52 119.4 . . ?
 C53 C52 C51 121.2(3) . . ?
 C53 C52 H52 119.4 . . ?
 C52 C53 H53 120.1 . . ?
 C52 C53 C54 119.7(3) . . ?
 C54 C53 H53 120.1 . . ?
 C53 C54 H54 120.3 . . ?
 C55 C54 C53 119.5(3) . . ?
 C55 C54 H54 120.3 . . ?
 C54 C55 H55 119.8 . . ?
 C54 C55 C56 120.5(3) . . ?
 C56 C55 H55 119.8 . . ?
 C51 C56 H56 119.6 . . ?
 C55 C56 C51 120.9(3) . . ?
 C55 C56 H56 119.6 . . ?
 C62 C61 C6 121.6(3) . . ?
 C66 C61 C6 119.4(3) . . ?
 C66 C61 C62 118.8(3) . . ?
 C61 C62 H62 119.8 . . ?
 C63 C62 C61 120.3(3) . . ?
 C63 C62 H62 119.8 . . ?
 C62 C63 H63 119.8 . . ?
 C62 C63 C64 120.3(3) . . ?
 C64 C63 H63 119.8 . . ?
 C63 C64 H64 119.9 . . ?
 C65 C64 C63 120.2(3) . . ?
 C65 C64 H64 119.9 . . ?
 C64 C65 H65 119.5 . . ?
 C64 C65 C66 121.0(3) . . ?
 C66 C65 H65 119.5 . . ?
 C61 C66 C67 118.7(2) . . ?
 C65 C66 C61 119.2(3) . . ?
 C65 C66 C67 122.1(3) . . ?
 C68 C67 C66 122.5(3) . . ?
 C72 C67 C66 119.7(3) . . ?
 C72 C67 C68 117.8(3) . . ?
 C67 C68 H68 118.7 . . ?
 C69 C68 C67 122.6(3) . . ?
 C69 C68 H68 118.7 . . ?
 C68 C69 H69 120.4 . . ?
 C68 C69 C70 119.2(3) . . ?
 C70 C69 H69 120.4 . . ?
 C69 C70 H70 120.1 . . ?
 C71 C70 C69 119.7(3) . . ?
 C71 C70 H70 120.1 . . ?
 C70 C71 H71 119.0 . . ?
 C70 C71 C72 122.0(3) . . ?
 C72 C71 H71 119.0 . . ?
 C67 C72 C7 119.7(2) . . ?
 C67 C72 C71 118.5(3) . . ?
 C71 C72 C7 121.7(2) . . ?

loop_
  _geom_torsion_atom_site_label_1
  _geom_torsion_atom_site_label_2
  _geom_torsion_atom_site_label_3
  _geom_torsion_atom_site_label_4
  _geom_torsion
  _geom_torsion_site_symmetry_1
  _geom_torsion_site_symmetry_2
  _geom_torsion_site_symmetry_3
  _geom_torsion_site_symmetry_4
  _geom_torsion_publ_flag
 O1 C5 C4 O1 0.000(1) . . . . ?
 C1 C2 C3 C4 -18.5(4) . . . . ?
 C1 C2 C3 C32 163.8(2) . . . . ?
 C1 C7 C6 C5 21.4(4) . . . . ?
 C1 C7 C6 C61 -160.5(2) . . . . ?
 C2 C1 C7 C6 50.1(4) . . . . ?
 C2 C1 C11 C12 -150.6(2) . . . . ?
 C2 C3 C4 O1 123.1(3) . . . . ?
 C2 C3 C4 C41 -101.1(3) . . . . ?
 C3 C2 C1 C7 -51.4(3) . . . . ?
 C3 C2 C1 C11 87.2(3) . . . . ?
 C3 C4 O1 C5 -112.2(3) . . . . ?
 C3 C4 C5 O1 102.5(3) . . . . ?
 C3 C4 C5 C6 -1.7(4) . . . . ?
 C3 C4 C5 C51 -158.3(2) . . . . ?
 C3 C4 C41 C42 86.0(3) . . . . ?
 C3 C4 C41 C46 -94.6(3) . . . . ?
 C4 C5 O1 C4 0.000(1) . . . . ?
 C5 C4 O1 C5 0.000(1) . . . . ?
 C5 C4 C3 C2 55.5(3) . . . . ?
 C5 C4 C41 C42 -70.6(4) . . . . ?
 C5 C4 C41 C46 108.8(3) . . . . ?
 C5 C6 C7 C72 -163.7(2) . . . . ?
 C6 C5 O1 C4 110.0(3) . . . . ?
 C6 C5 C4 O1 -104.2(2) . . . . ?
 C6 C5 C51 C52 -15.8(4) . . . . ?
 C6 C5 C51 C56 161.0(2) . . . . ?
 C7 C1 C2 C21 123.9(3) . . . . ?
 C7 C1 C11 C12 -14.2(4) . . . . ?
 C7 C1 C11 C16 170.5(2) . . . . ?
 C7 C6 C5 O1 -121.2(3) . . . . ?
 C7 C6 C5 C4 -54.3(3) . . . . ?
 C7 C6 C5 C51 104.2(3) . . . . ?
 C11 C1 C2 C21 -97.4(3) . . . . ?
 C11 C1 C7 C6 -87.6(3) . . . . ?
 C16 C11 C1 C2 34.1(4) . . . . ?
 C21 C2 C3 C4 166.2(2) . . . . ?
 C28 C27 C26 C21 173.0(2) . . . . ?
 C28 C27 C26 C25 -4.8(4) . . . . ?
 C32 C3 C2 C21 -11.5(4) . . . . ?
 C32 C3 C4 O1 -59.1(3) . . . . ?
 C32 C3 C4 C5 -126.7(3) . . . . ?
 C32 C3 C4 C41 76.6(3) . . . . ?
 C32 C27 C26 C21 -6.1(4) . . . . ?
 C32 C27 C26 C25 176.1(3) . . . . ?
 C41 C4 O1 C5 112.2(3) . . . . ?
 C41 C4 C5 O1 -102.3(3) . . . . ?
 C41 C4 C5 C6 153.5(2) . . . . ?
 C42 C41 C4 O1 -138.1(3) . . . . ?
 C46 C41 C4 O1 41.3(4) . . . . ?
 C51 C5 O1 C4 -115.0(3) . . . . ?
 C51 C5 C4 O1 99.1(3) . . . . ?
 C51 C5 C4 C41 -3.2(4) . . . . ?
 C51 C5 C6 C61 -73.9(3) . . . . ?
 C52 C51 C5 O1 -151.6(2) . . . . ?
 C52 C51 C5 C4 142.0(3) . . . . ?
 C56 C51 C5 O1 25.2(4) . . . . ?
 C56 C51 C5 C4 -41.2(4) . . . . ?
 C61 C6 C5 O1 60.6(3) . . . . ?
 C61 C6 C5 C4 127.6(3) . . . . ?
 C61 C66 C67 C68 -165.3(3) . . . . ?
 C65 C66 C67 C68 12.9(4) . . . . ?
 C72 C7 C1 C2 -124.9(3) . . . . ?
 C72 C7 C1 C11 97.5(3) . . . . ?
 C72 C7 C6 C61 14.4(4) . . . . ?
 C72 C67 C66 C61 12.9(4) . . . . ?
 C72 C67 C66 C65 -168.9(3) . . . . ?

_iucr_refine_instructions_details
;
TITL 19srv226 in P21/n #14
REM reset to P21/n #14
CELL 0.71073 10.4829 13.2982 22.9502 90 91.9148 90
ZERR 4 0.0006 0.0007 0.0013 0 0.0022 0
LATT 1
SYMM 0.5-X,0.5+Y,0.5-Z
SFAC C H O
UNIT 196 128 4

L.S. 9
PLAN  5
SIZE 0.07 0.07 0.08
TEMP -153.15
CONF C7 C1 C11 C16
CONF C16 C11 C1 C2
CONF C7 C1 C11 C12
CONF C2 C1 C11 C12
CONF C3 C2 C1 C7
CONF C3 C2 C1 C11
CONF C7 C1 C2 C21
CONF C11 C1 C2 C21
CONF C1 C2 C3 C32
CONF C32 C3 C2 C21
CONF C1 C2 C3 C4
CONF C21 C2 C3 C4
CONF C32 C3 C4 O1
CONF C2 C3 C4 O1
CONF C32 C3 C4 C5
CONF C5 C4 C3 C2
CONF C32 C3 C4 C41
CONF C2 C3 C4 C41
CONF C46 C41 C4 O1
CONF C3 C4 C41 C46
CONF C5 C4 C41 C46
CONF C42 C41 C4 O1
CONF C3 C4 C41 C42
CONF C5 C4 C41 C42
CONF O1 C5 C4 O1
CONF C3 C4 C5 O1
CONF C41 C4 C5 O1
CONF C51 C5 C4 O1
CONF C3 C4 C5 C51
CONF C51 C5 C4 C41
CONF C6 C5 C4 O1
CONF C3 C4 C5 C6
CONF C41 C4 C5 C6
CONF C51 C5 O1 C4
CONF C6 C5 O1 C4
CONF C4 C5 O1 C4
CONF C3 C4 O1 C5
CONF C5 C4 O1 C5
CONF C41 C4 O1 C5
CONF C52 C51 C5 O1
CONF C6 C5 C51 C52
CONF C52 C51 C5 C4
CONF C56 C51 C5 O1
CONF C6 C5 C51 C56
CONF C56 C51 C5 C4
CONF C7 C6 C5 O1
CONF C7 C6 C5 C51
CONF C7 C6 C5 C4
CONF C61 C6 C5 O1
CONF C51 C5 C6 C61
CONF C61 C6 C5 C4
CONF C1 C7 C6 C5
CONF C1 C7 C6 C61
CONF C5 C6 C7 C72
CONF C72 C7 C6 C61
CONF C72 C7 C1 C11
CONF C72 C7 C1 C2
CONF C11 C1 C7 C6
CONF C2 C1 C7 C6
CONF C72 C67 C66 C61
CONF C72 C67 C66 C65
CONF C61 C66 C67 C68
CONF C65 C66 C67 C68
CONF C32 C27 C26 C21
CONF C32 C27 C26 C25
CONF C28 C27 C26 C21
CONF C28 C27 C26 C25
BOND $h
fmap 2
acta 
EXTI 0.0049
OMIT -2 54
OMIT 1 0 1
OMIT -1 1 3
OMIT 0 2 2
WGHT 0.074 1.55
FVAR 0.12301
REM <olex2.extras>
REM <HklSrc "%.\\19srv226.hkl">
REM </olex2.extras>

O1    3     0.95254  0.30735  0.46590  11.00000  0.03402  0.04025  0.02710 =
 0.00095 -0.00264  0.00811 
C1    1     0.86288  0.15986  0.31928  11.00000  0.02703  0.03391  0.02819 =
 -0.00045  0.00045  0.00110 
AFIX 13
H1    2     0.82576  0.09982  0.29869  11.00000 -1.20000 
AFIX 0
C2    1     0.96967  0.11397  0.35851  11.00000  0.02443  0.03685  0.02540 =
 0.00359  0.00541  0.00057 
C3    1     1.02261  0.16299  0.40556  11.00000  0.02276  0.03207  0.02979 =
 0.00272  0.00610  0.00275 
C4    1     1.00974  0.27540  0.41251  11.00000  0.03129  0.03863  0.02349 =
 -0.00056  0.00050  0.00570 
C5    1     0.88067  0.32418  0.41140  11.00000  0.03141  0.03390  0.02203 =
 0.00353 -0.00185  0.00368 
C6    1     0.76404  0.26077  0.40167  11.00000  0.02860  0.03238  0.02747 =
 0.00822  0.00220  0.00616 
C7    1     0.75074  0.19875  0.35435  11.00000  0.02877  0.03430  0.02696 =
 0.00658  0.00300  0.00288 
C11   1     0.90761  0.22480  0.26955  11.00000  0.03022  0.03855  0.02164 =
 -0.00450 -0.00140 -0.00624 
C12   1     0.83508  0.30434  0.24739  11.00000  0.03571  0.03838  0.02616 =
 -0.00447 -0.00250 -0.00378 
AFIX 43
H12   2     0.75765  0.32139  0.26535  11.00000 -1.20000 
AFIX 0
C13   1     0.87265  0.35900  0.20009  11.00000  0.05819  0.04010  0.02943 =
 -0.00038 -0.00459 -0.01138 
AFIX 43
H13   2     0.82089  0.41271  0.18564  11.00000 -1.20000 
AFIX 0
C14   1     0.98500  0.33624  0.17354  11.00000  0.06760  0.05421  0.02591 =
 0.00187  0.00306 -0.02413 
AFIX 43
H14   2     1.01203  0.37493  0.14141  11.00000 -1.20000 
AFIX 0
C15   1     1.05737  0.25706  0.19403  11.00000  0.04303  0.06242  0.03067 =
 -0.00758  0.00882 -0.01802 
AFIX 43
H15   2     1.13400  0.24025  0.17533  11.00000 -1.20000 
AFIX 0
C16   1     1.02055  0.20129  0.24151  11.00000  0.03517  0.04559  0.03115 =
 -0.00762 -0.00072 -0.00403 
AFIX 43
H16   2     1.07204  0.14684  0.25516  11.00000 -1.20000 
AFIX 0
C21   1     1.00756  0.01043  0.34647  11.00000  0.02454  0.03540  0.03454 =
 0.00204  0.00727  0.00029 
C22   1     0.96930 -0.04052  0.29438  11.00000  0.03019  0.03967  0.03622 =
 -0.00228  0.00192  0.00097 
AFIX 43
H22   2     0.91445 -0.00716  0.26685  11.00000 -1.20000 
AFIX 0
C23   1     1.00891 -0.13593  0.28268  11.00000  0.03178  0.04150  0.04783 =
 -0.01159  0.00400 -0.00147 
AFIX 43
H23   2     0.98214 -0.16777  0.24729  11.00000 -1.20000 
AFIX 0
C24   1     1.08858 -0.18670  0.32257  11.00000  0.03369  0.03464  0.06298 =
 -0.01164  0.00333  0.00113 
AFIX 43
H24   2     1.11515 -0.25353  0.31482  11.00000 -1.20000 
AFIX 0
C25   1     1.12809 -0.13986  0.37274  11.00000  0.03251  0.03613  0.05115 =
 0.00021  0.00129  0.00373 
AFIX 43
H25   2     1.18271 -0.17511  0.39954  11.00000 -1.20000 
AFIX 0
C26   1     1.09082 -0.04067  0.38642  11.00000  0.02546  0.03311  0.03812 =
 0.00024  0.00514  0.00058 
C27   1     1.13149  0.00777  0.44028  11.00000  0.02664  0.03209  0.03574 =
 0.00654  0.00414 -0.00092 
C28   1     1.20277 -0.04312  0.48441  11.00000  0.03859  0.03237  0.04403 =
 0.00616  0.00030  0.00269 
AFIX 43
H28   2     1.22798 -0.11072  0.47795  11.00000 -1.20000 
AFIX 0
C29   1     1.23674  0.00215  0.53634  11.00000  0.03430  0.04084  0.03920 =
 0.01370 -0.00478  0.00297 
AFIX 43
H29   2     1.28628 -0.03336  0.56500  11.00000 -1.20000 
AFIX 0
C30   1     1.19814  0.10039  0.54674  11.00000  0.03377  0.03953  0.03084 =
 0.00488  0.00017 -0.00117 
AFIX 43
H30   2     1.21840  0.13127  0.58321  11.00000 -1.20000 
AFIX 0
C31   1     1.13100  0.15265  0.50447  11.00000  0.02816  0.03407  0.03446 =
 0.00404  0.00201  0.00294 
AFIX 43
H31   2     1.10615  0.21998  0.51200  11.00000 -1.20000 
AFIX 0
C32   1     1.09762  0.10892  0.44979  11.00000  0.02211  0.03375  0.02888 =
 0.00440  0.00327  0.00107 
C41   1     1.12699  0.33465  0.39623  11.00000  0.03117  0.02866  0.03885 =
 -0.00018 -0.00140  0.00424 
C42   1     1.14382  0.36295  0.33875  11.00000  0.03786  0.04995  0.03636 =
 -0.00719  0.00150 -0.00625 
AFIX 43
H42   2     1.07988  0.34615  0.31009  11.00000 -1.20000 
AFIX 0
C43   1     1.25070  0.41476  0.32203  11.00000  0.04334  0.05100  0.04388 =
 -0.00573  0.00729 -0.00981 
AFIX 43
H43   2     1.25990  0.43253  0.28230  11.00000 -1.20000 
AFIX 0
PART 1
C44   1     1.34381  0.44061  0.36291  11.00000  0.03632  0.04490  0.06523 =
 0.00301  0.00562 -0.00482 
AFIX 43
H44   2     1.41837  0.47505  0.35153  11.00000 -1.20000 
AFIX 0
PART 0
C45   1     1.32776  0.41579  0.42123  11.00000  0.04311  0.04607  0.06332 =
 0.01181 -0.02235 -0.00749 
AFIX 43
H45   2     1.39038  0.43468  0.45005  11.00000 -1.20000 
AFIX 0
C46   1     1.21887  0.36292  0.43704  11.00000  0.04534  0.04388  0.04122 =
 0.01009 -0.00823 -0.00642 
AFIX 43
H46   2     1.20827  0.34622  0.47683  11.00000 -1.20000 
AFIX 0
C51   1     0.86135  0.43468  0.39728  11.00000  0.03625  0.03145  0.02759 =
 0.00154  0.00366  0.00469 
C52   1     0.75538  0.46641  0.36433  11.00000  0.04160  0.03506  0.02897 =
 -0.00037 -0.00506  0.00478 
AFIX 43
H52   2     0.69619  0.41798  0.34943  11.00000 -1.20000 
AFIX 0
C53   1     0.73446  0.56735  0.35281  11.00000  0.05289  0.04347  0.03034 =
 0.00389 -0.00798  0.01539 
AFIX 43
H53   2     0.65988  0.58805  0.33141  11.00000 -1.20000 
AFIX 0
C54   1     0.82273  0.63807  0.37262  11.00000  0.06917  0.03153  0.03148 =
 0.00122  0.00385  0.01484 
AFIX 43
H54   2     0.81114  0.70715  0.36333  11.00000 -1.20000 
AFIX 0
C55   1     0.92748  0.60742  0.40590  11.00000  0.05196  0.03574  0.03891 =
 -0.00358  0.00186  0.00225 
AFIX 43
H55   2     0.98795  0.65572  0.41979  11.00000 -1.20000 
AFIX 0
C56   1     0.94515  0.50716  0.41919  11.00000  0.04137  0.03667  0.03033 =
 -0.00294 -0.00248  0.00672 
AFIX 43
H56   2     1.01564  0.48746  0.44367  11.00000 -1.20000 
AFIX 0
C61   1     0.66387  0.26982  0.44336  11.00000  0.03093  0.03598  0.02969 =
 0.00560  0.00393  0.00826 
C62   1     0.68159  0.32578  0.49546  11.00000  0.03887  0.04434  0.03195 =
 0.00428  0.00420  0.00698 
AFIX 43
H62   2     0.75567  0.36621  0.50117  11.00000 -1.20000 
AFIX 0
C63   1     0.59189  0.32191  0.53795  11.00000  0.04966  0.05562  0.03088 =
 0.00341  0.00730  0.01539 
AFIX 43
H63   2     0.60421  0.35997  0.57272  11.00000 -1.20000 
AFIX 0
C64   1     0.48346  0.26259  0.53019  11.00000  0.04128  0.06844  0.03496 =
 0.01199  0.01289  0.00948 
AFIX 43
H64   2     0.42386  0.25793  0.56037  11.00000 -1.20000 
AFIX 0
C65   1     0.46226  0.21081  0.47917  11.00000  0.03458  0.05441  0.04062 =
 0.01080  0.00711  0.00510 
AFIX 43
H65   2     0.38728  0.17121  0.47412  11.00000 -1.20000 
AFIX 0
C66   1     0.54961  0.21543  0.43431  11.00000  0.02998  0.04287  0.03254 =
 0.00828  0.00479  0.00920 
C67   1     0.52464  0.16844  0.37819  11.00000  0.02998  0.03836  0.03918 =
 0.00892  0.00374  0.00568 
C68   1     0.40274  0.13255  0.36052  11.00000  0.02742  0.05682  0.05000 =
 0.00461  0.00605  0.00300 
AFIX 43
H68   2     0.33534  0.13711  0.38706  11.00000 -1.20000 
AFIX 0
C69   1     0.37778  0.09148  0.30676  11.00000  0.03077  0.05549  0.05775 =
 0.00353 -0.00493 -0.00319 
AFIX 43
H69   2     0.29464  0.06769  0.29639  11.00000 -1.20000 
AFIX 0
C70   1     0.47602  0.08488  0.26717  11.00000  0.03982  0.04196  0.03915 =
 0.00424 -0.00483  0.00078 
AFIX 43
H70   2     0.45978  0.05720  0.22949  11.00000 -1.20000 
AFIX 0
C71   1     0.59532  0.11838  0.28291  11.00000  0.03260  0.03346  0.03390 =
 0.00479 -0.00006  0.00131 
AFIX 43
H71   2     0.66130  0.11355  0.25566  11.00000 -1.20000 
AFIX 0
C72   1     0.62372  0.15999  0.33845  11.00000  0.02646  0.02934  0.03343 =
 0.00711  0.00044  0.00272 
HKLF 4

END
;

_olex2_submission_special_instructions  'No special instructions were received'
