# Supplementary material for: Extended Conjugation Attenuates the Quenching of Aggregation‐Induced Emitters by Photocyclization Pathways
Source: Angew Chem Int Ed Engl. 2022 Apr 13;61(24):e202202193. doi: 10.1002/anie.202202193 (PMC9325432; doi:10.1002/anie.202202193)
Supplement: Supplementary file 7 — Supporting Information [file ANIE-61-0-s005.cif]

data_sP5C7o_18srv511
_audit_creation_date               2018-12-17
_audit_creation_method
;
Olex2 1.2-beta
(compiled 2018.05.29 svn.r3508 for OlexSys, GUI svn.r5506)
;
_shelx_SHELXL_version_number       '2017/1'
_publ_requested_journal           'JACS'
_publ_section_title
;
Extended Conjugation Attenuates the Quenching of Aggregation-Induced Emitters by
Photocyclization Pathways
;

_publ_contact_author_name         'Dmitry Yufit'
_publ_contact_author_address
;
Department of Chemistry
Durham University
South Rd.
Durham
DH1 3LE
UK
;
_publ_contact_author_email        'd.s.yufit@durham.ac.uk'


_publ_contact_letter
;
The CIF file contains data for the structure sym-phenPh5C7H-O from
the paper 

"Extended Conjugation Attenuates the Quenching of Aggregation-Induced
Emitters by Photocyclization Pathways"

by A.T.Turley, P.K.Saha, A.Danos, A.N.Bismillah, A.P.Monkman,
D.S.Yufit, B.F.E.Curchod, M.K.Etherington and P.R.McGonigal

The paper will be submitted to JACS shortly. 
;
loop_
_publ_author_name
_publ_author_address

'Turley, Andrew T.'
;
Department of Chemistry
Durham University
South Rd.
Durham
DH1 3LE
UK
;

'Saha, Promeet K.'
;
Department of Chemistry
Durham University
South Rd.
Durham
DH1 3LE
UK
;

'Danos, Andrew'
;
Department of Physics
Durham University
South Rd.
Durham
DH1 3LE
UK
;

'Bismillah, Aisha N.'
;
Department of Chemistry
Durham University
South Rd.
Durham
DH1 3LE
UK
;

'Monkman, Andrew P.'
;
Department of Physics
Durham University
South Rd.
Durham
DH1 3LE
UK
;

'Yufit, Dmitry S.'
;
Department of Chemistry
Durham University
South Rd.
Durham
DH1 3LE
UK
;

'Curchod, Basile F.E.'
;
Department of Chemistry
Durham University
South Rd.
Durham
DH1 3LE
UK
;

'Etherington, Marc K.'
;
Department of Physics
Durham University
South Rd.
Durham
DH1 3LE
UK
;

'McGonigal, Paul R.'
;
Department of Chemistry
Durham University
South Rd.
Durham
DH1 3LE
UK
;


_publ_section_references
;
Dolomanov, O.V., Bourhis, L.J., Gildea, R.J, Howard, J.A.K. & Puschmann, H.
 (2009), J. Appl. Cryst. 42, 339-341.

Sheldrick, G.M. (2008). Acta Cryst. A64, 112-122.

Sheldrick, G.M. (2015). Acta Cryst. C71, 3-8.
;
_chemical_name_common              ?
_chemical_name_systematic          ?
_chemical_formula_moiety           'C49 H34 O'
_chemical_formula_sum              'C49 H34 O'
_chemical_formula_weight           638.76
_chemical_melting_point            ?
loop_
  _atom_type_symbol
  _atom_type_description
  _atom_type_scat_dispersion_real
  _atom_type_scat_dispersion_imag
  _atom_type_scat_source
 'C' 'C' 0.0033 0.0016 'International Tables Vol C Tables 4.2.6.8 and 6.1.1.4'
 'H' 'H' 0.0000 0.0000 'International Tables Vol C Tables 4.2.6.8 and 6.1.1.4'
 'O' 'O' 0.0106 0.0060 'International Tables Vol C Tables 4.2.6.8 and 6.1.1.4'

_shelx_space_group_comment
;
The symmetry employed for this shelxl refinement is uniquely defined
by the following loop, which should always be used as a source of
symmetry information in preference to the above space-group names.
They are only intended as comments.
;
_space_group_crystal_system        'monoclinic'
_space_group_IT_number             14
_space_group_name_H-M_alt          'P 1 21/c 1'
_space_group_name_Hall             '-P 2ybc'
loop_
  _space_group_symop_operation_xyz
 'x, y, z'
 '-x, y+1/2, -z+1/2'
 '-x, -y, -z'
 'x, -y-1/2, z-1/2'

_cell_length_a                     9.6891(6)
_cell_length_b                     31.178(2)
_cell_length_c                     11.5786(8)
_cell_angle_alpha                  90
_cell_angle_beta                   109.132(3)
_cell_angle_gamma                  90
_cell_volume                       3304.5(4)
_cell_formula_units_Z              4
_cell_measurement_reflns_used      9980
_cell_measurement_temperature      130.0
_cell_measurement_theta_max        29.43
_cell_measurement_theta_min        2.32
_shelx_estimated_absorpt_T_max     0.984
_shelx_estimated_absorpt_T_min     0.975
_exptl_absorpt_coefficient_mu      0.075
_exptl_absorpt_correction_T_max    1.0000
_exptl_absorpt_correction_T_min    0.9455
_exptl_absorpt_correction_type     multi-scan
_exptl_absorpt_process_details    
 'SADABS-2016/2 (Bruker,2016/2) was used for absorption correction. wR2(int) was 0.1119 before and 0.0570 after correction. The Ratio of minimum to maximum transmission is 0.9455. The \l/2 correction factor is Not present.'
_exptl_absorpt_special_details     ?
_exptl_crystal_colour              'clear colourless'
_exptl_crystal_colour_lustre       clear
_exptl_crystal_colour_primary      colourless
_exptl_crystal_density_diffrn      1.284
_exptl_crystal_density_meas        ?
_exptl_crystal_density_method      ?
_exptl_crystal_description         irregular
_exptl_crystal_F_000               1344
_exptl_crystal_size_max            0.34
_exptl_crystal_size_mid            0.29
_exptl_crystal_size_min            0.22
_exptl_transmission_factor_max     ?
_exptl_transmission_factor_min     ?
_diffrn_reflns_av_R_equivalents    0.0568
_diffrn_reflns_av_unetI/netI       0.0429
_diffrn_reflns_Laue_measured_fraction_full  0.999
_diffrn_reflns_Laue_measured_fraction_max  1.000
_diffrn_reflns_limit_h_max         13
_diffrn_reflns_limit_h_min         -13
_diffrn_reflns_limit_k_max         41
_diffrn_reflns_limit_k_min         -41
_diffrn_reflns_limit_l_max         15
_diffrn_reflns_limit_l_min         -15
_diffrn_reflns_number              63689
_diffrn_reflns_point_group_measured_fraction_full  0.999
_diffrn_reflns_point_group_measured_fraction_max  1.000
_diffrn_reflns_theta_full          25.242
_diffrn_reflns_theta_max           28.497
_diffrn_reflns_theta_min           2.225
_diffrn_ambient_temperature        130.0
_diffrn_detector                   'Bruker PHOTON 100 CMOS'
_diffrn_detector_area_resol_mean   10.4
_diffrn_detector_type              'CMOS sensor'
_diffrn_measured_fraction_theta_full  0.999
_diffrn_measured_fraction_theta_max  1.000
_diffrn_measurement_device         '3-circle diffractometer'
_diffrn_measurement_device_type    'Bruker D8 Venture'
_diffrn_measurement_method         '\f and \w scans'
_diffrn_radiation_monochromator    'focusing mirrors'
_diffrn_radiation_probe            X-ray
_diffrn_radiation_type             MoK\a
_diffrn_radiation_wavelength       0.71073
_diffrn_source                     'microfocus sealed X-ray tube'
_diffrn_source_type                'Incoatec I\mS microsource'
_diffrn_standards_number           0
_reflns_Friedel_coverage           0.000
_reflns_Friedel_fraction_full      .
_reflns_Friedel_fraction_max       .
_reflns_number_gt                  6357
_reflns_number_total               8366
_reflns_special_details
;
 Reflections were merged by SHELXL according to the crystal
 class for the calculation of statistics and refinement.
 
 _reflns_Friedel_fraction is defined as the number of unique
 Friedel pairs measured divided by the number that would be
 possible theoretically, ignoring centric projections and
 systematic absences.
;
_reflns_threshold_expression       'I > 2\s(I)'
_computing_bruker_data_scaling     'SADABS V2012/1 (Bruker AXS Inc.)'
_computing_cell_refinement         'SAINT V8.38A (Bruker AXS, 2016)'
_computing_data_collection         'APEX3 v.2017.3_0 (Bruker AXS, 2017)'
_computing_data_reduction          'SAINT v8.38A (Bruker AXS, 2016)'
_computing_molecular_graphics      'Olex2 (Dolomanov et al., 2009)'
_computing_publication_material    'Olex2 (Dolomanov et al., 2009)'
_computing_structure_refinement    'ShelXL (Sheldrick, 2015)'
_computing_structure_solution      'XS (Sheldrick, 2008)'
_refine_diff_density_max           0.409
_refine_diff_density_min           -0.280
_refine_diff_density_rms           0.049
_refine_ls_extinction_coef         .
_refine_ls_extinction_method       none
_refine_ls_goodness_of_fit_ref     1.053
_refine_ls_hydrogen_treatment      constr
_refine_ls_matrix_type             full
_refine_ls_number_parameters       451
_refine_ls_number_reflns           8366
_refine_ls_number_restraints       0
_refine_ls_R_factor_all            0.0767
_refine_ls_R_factor_gt             0.0535
_refine_ls_restrained_S_all        1.053
_refine_ls_shift/su_max            0.001
_refine_ls_shift/su_mean           0.000
_refine_ls_structure_factor_coef   Fsqd
_refine_ls_weighting_details      
 'w=1/[\s^2^(Fo^2^)+(0.0460P)^2^+1.9900P] where P=(Fo^2^+2Fc^2^)/3'
_refine_ls_weighting_scheme        calc
_refine_ls_wR_factor_gt            0.1188
_refine_ls_wR_factor_ref           0.1282
_refine_special_details            ?
_olex2_refinement_description
;
1. Fixed Uiso
 At 1.2 times of:
  All C(H) groups
2.a Ternary CH refined with riding coordinates:
 C1(H1)
2.b Aromatic/amide H refined with riding coordinates:
 C12(H12), C13(H13), C14(H14), C15(H15), C16(H16), C22(H22), C23(H23),
 C24(H24), C25(H25), C26(H26), C32(H32), C33(H33), C34(H34), C35(H35), C36(H36),
  C42(H42), C43(H43), C44(H44), C45(H45), C48(H48), C49(H49), C50(H50),
 C51(H51), C62(H62), C63(H63), C64(H64), C65(H65), C66(H66), C72(H72), C73(H73),
  C74(H74), C75(H75), C76(H76)
;
_atom_sites_solution_hydrogens     geom
_atom_sites_solution_primary       direct
_atom_sites_solution_secondary     ?
loop_
  _atom_site_label
  _atom_site_type_symbol
  _atom_site_fract_x
  _atom_site_fract_y
  _atom_site_fract_z
  _atom_site_U_iso_or_equiv
  _atom_site_adp_type
  _atom_site_occupancy
  _atom_site_site_symmetry_order
  _atom_site_calc_flag
  _atom_site_refinement_flags_posn
  _atom_site_refinement_flags_adp
  _atom_site_refinement_flags_occupancy
  _atom_site_disorder_assembly
  _atom_site_disorder_group
 O1 O 0.89624(13) 0.60941(4) 0.63112(10) 0.0241(2) Uani 1 1 d . . . . .
 C1 C 0.88257(16) 0.67374(5) 0.76546(13) 0.0165(3) Uani 1 1 d . . . . .
 H1 H 0.804195 0.694992 0.725369 0.020 Uiso 1 1 calc R . . . .
 C2 C 0.82335(17) 0.62999(5) 0.70649(13) 0.0189(3) Uani 1 1 d . . . . .
 C3 C 0.90851(17) 0.59035(5) 0.74996(14) 0.0195(3) Uani 1 1 d . . . . .
 C4 C 1.05945(16) 0.59362(5) 0.84054(14) 0.0186(3) Uani 1 1 d . . . . .
 C5 C 1.09164(16) 0.61857(4) 0.94289(13) 0.0168(3) Uani 1 1 d . . . . .
 C6 C 0.97875(16) 0.64394(5) 0.97769(13) 0.0171(3) Uani 1 1 d . . . . .
 C7 C 0.88645(16) 0.67137(4) 0.89848(13) 0.0169(3) Uani 1 1 d . . . . .
 C11 C 1.02148(16) 0.69175(5) 0.74848(14) 0.0185(3) Uani 1 1 d . . . . .
 C12 C 1.12215(18) 0.71435(5) 0.84348(15) 0.0238(3) Uani 1 1 d . . . . .
 H12 H 1.108127 0.716114 0.920795 0.029 Uiso 1 1 calc R . . . .
 C13 C 1.24205(18) 0.73423(6) 0.82665(16) 0.0290(4) Uani 1 1 d . . . . .
 H13 H 1.309378 0.749406 0.892327 0.035 Uiso 1 1 calc R . . . .
 C14 C 1.26415(19) 0.73210(6) 0.71483(17) 0.0302(4) Uani 1 1 d . . . . .
 H14 H 1.347472 0.745182 0.703751 0.036 Uiso 1 1 calc R . . . .
 C15 C 1.1638(2) 0.71073(6) 0.61932(16) 0.0298(4) Uani 1 1 d . . . . .
 H15 H 1.177508 0.709481 0.541826 0.036 Uiso 1 1 calc R . . . .
 C16 C 1.04337(18) 0.69112(5) 0.63570(15) 0.0240(3) Uani 1 1 d . . . . .
 H16 H 0.974468 0.676990 0.568676 0.029 Uiso 1 1 calc R . . . .
 C21 C 0.65983(17) 0.62717(5) 0.65686(14) 0.0200(3) Uani 1 1 d . . . . .
 C22 C 0.5876(2) 0.62491(5) 0.53160(15) 0.0273(4) Uani 1 1 d . . . . .
 H22 H 0.641855 0.624670 0.476573 0.033 Uiso 1 1 calc R . . . .
 C23 C 0.4350(2) 0.62297(6) 0.48657(16) 0.0337(4) Uani 1 1 d . . . . .
 H23 H 0.386021 0.621115 0.400977 0.040 Uiso 1 1 calc R . . . .
 C24 C 0.3555(2) 0.62375(6) 0.56542(18) 0.0352(4) Uani 1 1 d . . . . .
 H24 H 0.251843 0.622661 0.534264 0.042 Uiso 1 1 calc R . . . .
 C25 C 0.4262(2) 0.62610(6) 0.68972(18) 0.0343(4) Uani 1 1 d . . . . .
 H25 H 0.371329 0.626874 0.744290 0.041 Uiso 1 1 calc R . . . .
 C26 C 0.57774(18) 0.62734(6) 0.73504(15) 0.0272(4) Uani 1 1 d . . . . .
 H26 H 0.625925 0.628312 0.820876 0.033 Uiso 1 1 calc R . . . .
 C31 C 0.83398(17) 0.54766(5) 0.74407(14) 0.0193(3) Uani 1 1 d . . . . .
 C32 C 0.75068(19) 0.52926(5) 0.63397(15) 0.0247(3) Uani 1 1 d . . . . .
 H32 H 0.736205 0.544292 0.559558 0.030 Uiso 1 1 calc R . . . .
 C33 C 0.68844(19) 0.48900(5) 0.63205(16) 0.0271(4) Uani 1 1 d . . . . .
 H33 H 0.632953 0.476460 0.556274 0.032 Uiso 1 1 calc R . . . .
 C34 C 0.70690(19) 0.46712(5) 0.73990(16) 0.0270(4) Uani 1 1 d . . . . .
 H34 H 0.664178 0.439610 0.738447 0.032 Uiso 1 1 calc R . . . .
 C35 C 0.78796(19) 0.48551(5) 0.85000(16) 0.0274(4) Uani 1 1 d . . . . .
 H35 H 0.799229 0.470901 0.924537 0.033 Uiso 1 1 calc R . . . .
 C36 C 0.85248(18) 0.52509(5) 0.85157(15) 0.0238(3) Uani 1 1 d . . . . .
 H36 H 0.910460 0.537077 0.927371 0.029 Uiso 1 1 calc R . . . .
 C41 C 1.17019(18) 0.56756(5) 0.81483(15) 0.0220(3) Uani 1 1 d . . . . .
 C42 C 1.1373(2) 0.54322(5) 0.70621(17) 0.0295(4) Uani 1 1 d . . . . .
 H42 H 1.042535 0.544970 0.647047 0.035 Uiso 1 1 calc R . . . .
 C43 C 1.2406(2) 0.51706(6) 0.6851(2) 0.0397(5) Uani 1 1 d . . . . .
 H43 H 1.216963 0.500931 0.611581 0.048 Uiso 1 1 calc R . . . .
 C44 C 1.3792(2) 0.51409(6) 0.7707(2) 0.0435(5) Uani 1 1 d . . . . .
 H44 H 1.449330 0.495318 0.756737 0.052 Uiso 1 1 calc R . . . .
 C45 C 1.4154(2) 0.53813(6) 0.87539(19) 0.0370(4) Uani 1 1 d . . . . .
 H45 H 1.511193 0.536099 0.932775 0.044 Uiso 1 1 calc R . . . .
 C46 C 1.31310(18) 0.56586(5) 0.89962(16) 0.0254(3) Uani 1 1 d . . . . .
 C47 C 1.35151(17) 0.59439(5) 1.00462(15) 0.0239(3) Uani 1 1 d . . . . .
 C48 C 1.49544(19) 0.59693(6) 1.08718(17) 0.0319(4) Uani 1 1 d . . . . .
 H48 H 1.567708 0.577980 1.077628 0.038 Uiso 1 1 calc R . . . .
 C49 C 1.53334(19) 0.62613(6) 1.18084(17) 0.0349(4) Uani 1 1 d . . . . .
 H49 H 1.630505 0.626894 1.236247 0.042 Uiso 1 1 calc R . . . .
 C50 C 1.42925(19) 0.65469(6) 1.19475(16) 0.0301(4) Uani 1 1 d . . . . .
 H50 H 1.456240 0.675802 1.257336 0.036 Uiso 1 1 calc R . . . .
 C51 C 1.28744(17) 0.65219(5) 1.11756(15) 0.0236(3) Uani 1 1 d . . . . .
 H51 H 1.217130 0.671688 1.128019 0.028 Uiso 1 1 calc R . . . .
 C52 C 1.24356(16) 0.62148(5) 1.02333(14) 0.0193(3) Uani 1 1 d . . . . .
 C61 C 0.97613(16) 0.63729(5) 1.10568(13) 0.0181(3) Uani 1 1 d . . . . .
 C62 C 0.98801(17) 0.67089(5) 1.18845(14) 0.0228(3) Uani 1 1 d . . . . .
 H62 H 1.000628 0.699426 1.164957 0.027 Uiso 1 1 calc R . . . .
 C63 C 0.98159(18) 0.66300(6) 1.30416(15) 0.0259(3) Uani 1 1 d . . . . .
 H63 H 0.990158 0.686172 1.359351 0.031 Uiso 1 1 calc R . . . .
 C64 C 0.96277(18) 0.62160(6) 1.34051(15) 0.0270(4) Uani 1 1 d . . . . .
 H64 H 0.956969 0.616409 1.419634 0.032 Uiso 1 1 calc R . . . .
 C65 C 0.9526(2) 0.58818(6) 1.26055(16) 0.0303(4) Uani 1 1 d . . . . .
 H65 H 0.940802 0.559679 1.284740 0.036 Uiso 1 1 calc R . . . .
 C66 C 0.95965(19) 0.59605(5) 1.14436(15) 0.0259(4) Uani 1 1 d . . . . .
 H66 H 0.953020 0.572656 1.090229 0.031 Uiso 1 1 calc R . . . .
 C71 C 0.78630(16) 0.70154(5) 0.93203(14) 0.0188(3) Uani 1 1 d . . . . .
 C72 C 0.78357(17) 0.74420(5) 0.89405(15) 0.0235(3) Uani 1 1 d . . . . .
 H72 H 0.839547 0.752405 0.843940 0.028 Uiso 1 1 calc R . . . .
 C73 C 0.70038(18) 0.77472(5) 0.92844(16) 0.0282(4) Uani 1 1 d . . . . .
 H73 H 0.701907 0.803719 0.903690 0.034 Uiso 1 1 calc R . . . .
 C74 C 0.61562(18) 0.76314(6) 0.99831(17) 0.0299(4) Uani 1 1 d . . . . .
 H74 H 0.560048 0.784153 1.023070 0.036 Uiso 1 1 calc R . . . .
 C75 C 0.61183(19) 0.72080(6) 1.03220(17) 0.0297(4) Uani 1 1 d . . . . .
 H75 H 0.550978 0.712557 1.078163 0.036 Uiso 1 1 calc R . . . .
 C76 C 0.69640(17) 0.69019(5) 0.99953(15) 0.0235(3) Uani 1 1 d . . . . .
 H76 H 0.692918 0.661172 1.023484 0.028 Uiso 1 1 calc R . . . .

loop_
  _atom_site_aniso_label
  _atom_site_aniso_U_11
  _atom_site_aniso_U_22
  _atom_site_aniso_U_33
  _atom_site_aniso_U_23
  _atom_site_aniso_U_13
  _atom_site_aniso_U_12
 O1 0.0344(6) 0.0212(5) 0.0198(5) 0.0003(4) 0.0132(5) -0.0021(5)
 C1 0.0178(7) 0.0145(7) 0.0158(7) 0.0021(5) 0.0037(6) -0.0015(5)
 C2 0.0233(8) 0.0165(7) 0.0171(7) -0.0005(6) 0.0070(6) -0.0025(6)
 C3 0.0252(8) 0.0162(7) 0.0183(7) -0.0011(6) 0.0088(6) -0.0023(6)
 C4 0.0208(7) 0.0146(7) 0.0234(8) 0.0036(6) 0.0112(6) -0.0003(6)
 C5 0.0190(7) 0.0134(6) 0.0191(7) 0.0036(5) 0.0078(6) 0.0003(5)
 C6 0.0192(7) 0.0144(7) 0.0179(7) -0.0010(5) 0.0064(6) -0.0010(5)
 C7 0.0182(7) 0.0137(7) 0.0187(7) -0.0011(5) 0.0059(6) -0.0014(5)
 C11 0.0194(7) 0.0146(7) 0.0209(7) 0.0042(6) 0.0056(6) 0.0003(6)
 C12 0.0251(8) 0.0217(8) 0.0233(8) 0.0002(6) 0.0060(6) -0.0021(6)
 C13 0.0233(8) 0.0264(9) 0.0329(9) 0.0010(7) 0.0035(7) -0.0055(7)
 C14 0.0240(8) 0.0248(8) 0.0442(11) 0.0061(7) 0.0144(8) -0.0017(7)
 C15 0.0375(10) 0.0280(9) 0.0291(9) 0.0029(7) 0.0177(8) -0.0015(7)
 C16 0.0267(8) 0.0231(8) 0.0211(8) 0.0012(6) 0.0063(6) -0.0026(6)
 C21 0.0228(8) 0.0134(7) 0.0197(7) 0.0002(6) 0.0015(6) -0.0036(6)
 C22 0.0361(9) 0.0207(8) 0.0216(8) 0.0004(6) 0.0049(7) -0.0056(7)
 C23 0.0385(10) 0.0252(9) 0.0236(9) 0.0012(7) -0.0086(7) -0.0065(7)
 C24 0.0241(9) 0.0300(9) 0.0425(11) 0.0045(8) -0.0016(8) -0.0055(7)
 C25 0.0264(9) 0.0374(10) 0.0386(10) 0.0031(8) 0.0099(8) -0.0038(8)
 C26 0.0235(8) 0.0329(9) 0.0219(8) 0.0028(7) 0.0030(6) -0.0038(7)
 C31 0.0216(7) 0.0156(7) 0.0227(8) -0.0011(6) 0.0101(6) 0.0006(6)
 C32 0.0339(9) 0.0193(8) 0.0213(8) -0.0008(6) 0.0094(7) -0.0005(7)
 C33 0.0304(9) 0.0209(8) 0.0281(9) -0.0068(6) 0.0073(7) -0.0031(7)
 C34 0.0285(9) 0.0159(7) 0.0389(10) -0.0018(7) 0.0144(7) -0.0032(6)
 C35 0.0316(9) 0.0224(8) 0.0294(9) 0.0047(7) 0.0118(7) -0.0031(7)
 C36 0.0285(8) 0.0209(8) 0.0221(8) -0.0011(6) 0.0084(7) -0.0028(6)
 C41 0.0273(8) 0.0167(7) 0.0288(8) 0.0032(6) 0.0183(7) 0.0014(6)
 C42 0.0369(10) 0.0239(8) 0.0347(10) -0.0031(7) 0.0212(8) -0.0006(7)
 C43 0.0529(13) 0.0314(10) 0.0485(12) -0.0069(9) 0.0354(10) 0.0013(9)
 C44 0.0490(12) 0.0345(10) 0.0605(14) 0.0026(9) 0.0365(11) 0.0157(9)
 C45 0.0337(10) 0.0344(10) 0.0500(12) 0.0083(9) 0.0234(9) 0.0129(8)
 C46 0.0270(8) 0.0212(8) 0.0342(9) 0.0084(7) 0.0184(7) 0.0051(6)
 C47 0.0213(8) 0.0244(8) 0.0282(8) 0.0090(6) 0.0113(7) 0.0025(6)
 C48 0.0209(8) 0.0357(10) 0.0408(10) 0.0127(8) 0.0125(8) 0.0051(7)
 C49 0.0195(8) 0.0446(11) 0.0353(10) 0.0106(8) 0.0019(7) -0.0028(7)
 C50 0.0258(9) 0.0341(9) 0.0281(9) 0.0033(7) 0.0055(7) -0.0063(7)
 C51 0.0216(8) 0.0253(8) 0.0239(8) 0.0028(6) 0.0074(6) -0.0021(6)
 C52 0.0180(7) 0.0192(7) 0.0215(8) 0.0064(6) 0.0074(6) -0.0002(6)
 C61 0.0159(7) 0.0196(7) 0.0183(7) 0.0014(6) 0.0048(6) 0.0028(6)
 C62 0.0249(8) 0.0203(7) 0.0217(8) -0.0007(6) 0.0057(6) 0.0015(6)
 C63 0.0267(8) 0.0296(9) 0.0203(8) -0.0052(7) 0.0062(7) 0.0047(7)
 C64 0.0257(8) 0.0384(10) 0.0179(8) 0.0043(7) 0.0087(6) 0.0063(7)
 C65 0.0422(10) 0.0244(8) 0.0279(9) 0.0069(7) 0.0163(8) 0.0020(7)
 C66 0.0369(10) 0.0196(8) 0.0238(8) -0.0010(6) 0.0135(7) 0.0022(7)
 C71 0.0173(7) 0.0176(7) 0.0186(7) -0.0009(6) 0.0019(6) 0.0018(6)
 C72 0.0209(8) 0.0199(7) 0.0281(8) 0.0010(6) 0.0058(6) -0.0004(6)
 C73 0.0246(8) 0.0169(7) 0.0387(10) -0.0007(7) 0.0041(7) 0.0029(6)
 C74 0.0210(8) 0.0252(8) 0.0399(10) -0.0069(7) 0.0052(7) 0.0058(6)
 C75 0.0235(8) 0.0321(9) 0.0367(10) -0.0002(7) 0.0144(7) 0.0028(7)
 C76 0.0220(8) 0.0206(8) 0.0280(8) 0.0024(6) 0.0083(6) 0.0020(6)

_geom_special_details
;
 All esds (except the esd in the dihedral angle between two l.s. planes)
 are estimated using the full covariance matrix.  The cell esds are taken
 into account individually in the estimation of esds in distances, angles
 and torsion angles; correlations between esds in cell parameters are only
 used when they are defined by crystal symmetry.  An approximate (isotropic)
 treatment of cell esds is used for estimating esds involving l.s. planes.
;
loop_
  _geom_bond_atom_site_label_1
  _geom_bond_atom_site_label_2
  _geom_bond_distance
  _geom_bond_site_symmetry_2
  _geom_bond_publ_flag
 O1 C2 1.4408(18) . ?
 O1 C3 1.4674(18) . ?
 C1 H1 1.0000 . ?
 C1 C2 1.549(2) . ?
 C1 C7 1.530(2) . ?
 C1 C11 1.529(2) . ?
 C2 C3 1.480(2) . ?
 C2 C21 1.500(2) . ?
 C3 C4 1.498(2) . ?
 C3 C31 1.505(2) . ?
 C4 C5 1.366(2) . ?
 C4 C41 1.452(2) . ?
 C5 C6 1.508(2) . ?
 C5 C52 1.464(2) . ?
 C6 C7 1.355(2) . ?
 C6 C61 1.505(2) . ?
 C7 C71 1.491(2) . ?
 C11 C12 1.398(2) . ?
 C11 C16 1.390(2) . ?
 C12 H12 0.9500 . ?
 C12 C13 1.386(2) . ?
 C13 H13 0.9500 . ?
 C13 C14 1.381(3) . ?
 C14 H14 0.9500 . ?
 C14 C15 1.381(3) . ?
 C15 H15 0.9500 . ?
 C15 C16 1.384(2) . ?
 C16 H16 0.9500 . ?
 C21 C22 1.390(2) . ?
 C21 C26 1.387(2) . ?
 C22 H22 0.9500 . ?
 C22 C23 1.398(3) . ?
 C23 H23 0.9500 . ?
 C23 C24 1.374(3) . ?
 C24 H24 0.9500 . ?
 C24 C25 1.378(3) . ?
 C25 H25 0.9500 . ?
 C25 C26 1.388(2) . ?
 C26 H26 0.9500 . ?
 C31 C32 1.390(2) . ?
 C31 C36 1.389(2) . ?
 C32 H32 0.9500 . ?
 C32 C33 1.390(2) . ?
 C33 H33 0.9500 . ?
 C33 C34 1.382(2) . ?
 C34 H34 0.9500 . ?
 C34 C35 1.384(2) . ?
 C35 H35 0.9500 . ?
 C35 C36 1.381(2) . ?
 C36 H36 0.9500 . ?
 C41 C42 1.413(2) . ?
 C41 C46 1.412(2) . ?
 C42 H42 0.9500 . ?
 C42 C43 1.374(2) . ?
 C43 H43 0.9500 . ?
 C43 C44 1.387(3) . ?
 C44 H44 0.9500 . ?
 C44 C45 1.369(3) . ?
 C45 H45 0.9500 . ?
 C45 C46 1.411(2) . ?
 C46 C47 1.453(2) . ?
 C47 C48 1.411(2) . ?
 C47 C52 1.415(2) . ?
 C48 H48 0.9500 . ?
 C48 C49 1.370(3) . ?
 C49 H49 0.9500 . ?
 C49 C50 1.394(3) . ?
 C50 H50 0.9500 . ?
 C50 C51 1.374(2) . ?
 C51 H51 0.9500 . ?
 C51 C52 1.408(2) . ?
 C61 C62 1.399(2) . ?
 C61 C66 1.388(2) . ?
 C62 H62 0.9500 . ?
 C62 C63 1.383(2) . ?
 C63 H63 0.9500 . ?
 C63 C64 1.388(2) . ?
 C64 H64 0.9500 . ?
 C64 C65 1.376(2) . ?
 C65 H65 0.9500 . ?
 C65 C66 1.391(2) . ?
 C66 H66 0.9500 . ?
 C71 C72 1.398(2) . ?
 C71 C76 1.393(2) . ?
 C72 H72 0.9500 . ?
 C72 C73 1.387(2) . ?
 C73 H73 0.9500 . ?
 C73 C74 1.376(3) . ?
 C74 H74 0.9500 . ?
 C74 C75 1.381(3) . ?
 C75 H75 0.9500 . ?
 C75 C76 1.389(2) . ?
 C76 H76 0.9500 . ?

loop_
  _geom_angle_atom_site_label_1
  _geom_angle_atom_site_label_2
  _geom_angle_atom_site_label_3
  _geom_angle
  _geom_angle_site_symmetry_1
  _geom_angle_site_symmetry_3
  _geom_angle_publ_flag
 C2 O1 C3 61.16(9) . . ?
 C2 C1 H1 105.3 . . ?
 C7 C1 H1 105.3 . . ?
 C7 C1 C2 106.53(11) . . ?
 C11 C1 H1 105.3 . . ?
 C11 C1 C2 118.75(12) . . ?
 C11 C1 C7 114.51(12) . . ?
 O1 C2 C1 118.35(12) . . ?
 O1 C2 C3 60.31(9) . . ?
 O1 C2 C21 114.06(12) . . ?
 C3 C2 C1 120.06(13) . . ?
 C3 C2 C21 118.85(13) . . ?
 C21 C2 C1 114.36(12) . . ?
 O1 C3 C2 58.54(9) . . ?
 O1 C3 C4 112.92(12) . . ?
 O1 C3 C31 115.17(12) . . ?
 C2 C3 C4 119.28(13) . . ?
 C2 C3 C31 121.16(13) . . ?
 C4 C3 C31 115.83(13) . . ?
 C5 C4 C3 122.63(13) . . ?
 C5 C4 C41 121.51(14) . . ?
 C41 C4 C3 115.84(13) . . ?
 C4 C5 C6 123.47(13) . . ?
 C4 C5 C52 118.90(13) . . ?
 C52 C5 C6 117.62(13) . . ?
 C7 C6 C5 121.74(13) . . ?
 C7 C6 C61 122.22(13) . . ?
 C61 C6 C5 116.03(12) . . ?
 C6 C7 C1 120.33(13) . . ?
 C6 C7 C71 124.29(13) . . ?
 C71 C7 C1 115.36(12) . . ?
 C12 C11 C1 120.02(14) . . ?
 C16 C11 C1 121.83(14) . . ?
 C16 C11 C12 117.66(14) . . ?
 C11 C12 H12 119.5 . . ?
 C13 C12 C11 121.04(15) . . ?
 C13 C12 H12 119.5 . . ?
 C12 C13 H13 119.8 . . ?
 C14 C13 C12 120.33(16) . . ?
 C14 C13 H13 119.8 . . ?
 C13 C14 H14 120.4 . . ?
 C15 C14 C13 119.27(16) . . ?
 C15 C14 H14 120.4 . . ?
 C14 C15 H15 119.8 . . ?
 C14 C15 C16 120.48(16) . . ?
 C16 C15 H15 119.8 . . ?
 C11 C16 H16 119.4 . . ?
 C15 C16 C11 121.17(15) . . ?
 C15 C16 H16 119.4 . . ?
 C22 C21 C2 120.67(15) . . ?
 C26 C21 C2 120.61(14) . . ?
 C26 C21 C22 118.71(15) . . ?
 C21 C22 H22 120.0 . . ?
 C21 C22 C23 120.04(17) . . ?
 C23 C22 H22 120.0 . . ?
 C22 C23 H23 119.8 . . ?
 C24 C23 C22 120.38(16) . . ?
 C24 C23 H23 119.8 . . ?
 C23 C24 H24 120.0 . . ?
 C23 C24 C25 119.98(17) . . ?
 C25 C24 H24 120.0 . . ?
 C24 C25 H25 120.1 . . ?
 C24 C25 C26 119.88(18) . . ?
 C26 C25 H25 120.1 . . ?
 C21 C26 C25 120.99(16) . . ?
 C21 C26 H26 119.5 . . ?
 C25 C26 H26 119.5 . . ?
 C32 C31 C3 122.17(14) . . ?
 C36 C31 C3 119.23(14) . . ?
 C36 C31 C32 118.57(14) . . ?
 C31 C32 H32 119.8 . . ?
 C33 C32 C31 120.41(15) . . ?
 C33 C32 H32 119.8 . . ?
 C32 C33 H33 119.9 . . ?
 C34 C33 C32 120.30(16) . . ?
 C34 C33 H33 119.9 . . ?
 C33 C34 H34 120.2 . . ?
 C33 C34 C35 119.61(15) . . ?
 C35 C34 H34 120.2 . . ?
 C34 C35 H35 120.0 . . ?
 C36 C35 C34 120.03(15) . . ?
 C36 C35 H35 120.0 . . ?
 C31 C36 H36 119.5 . . ?
 C35 C36 C31 121.07(15) . . ?
 C35 C36 H36 119.5 . . ?
 C42 C41 C4 121.09(16) . . ?
 C46 C41 C4 120.04(14) . . ?
 C46 C41 C42 118.86(15) . . ?
 C41 C42 H42 119.6 . . ?
 C43 C42 C41 120.80(18) . . ?
 C43 C42 H42 119.6 . . ?
 C42 C43 H43 119.9 . . ?
 C42 C43 C44 120.27(19) . . ?
 C44 C43 H43 119.9 . . ?
 C43 C44 H44 119.9 . . ?
 C45 C44 C43 120.22(17) . . ?
 C45 C44 H44 119.9 . . ?
 C44 C45 H45 119.4 . . ?
 C44 C45 C46 121.23(19) . . ?
 C46 C45 H45 119.4 . . ?
 C41 C46 C47 118.86(14) . . ?
 C45 C46 C41 118.53(17) . . ?
 C45 C46 C47 122.51(17) . . ?
 C48 C47 C46 121.77(15) . . ?
 C48 C47 C52 118.60(16) . . ?
 C52 C47 C46 119.60(15) . . ?
 C47 C48 H48 119.3 . . ?
 C49 C48 C47 121.50(17) . . ?
 C49 C48 H48 119.3 . . ?
 C48 C49 H49 120.0 . . ?
 C48 C49 C50 119.96(16) . . ?
 C50 C49 H49 120.0 . . ?
 C49 C50 H50 120.1 . . ?
 C51 C50 C49 119.72(17) . . ?
 C51 C50 H50 120.1 . . ?
 C50 C51 H51 119.1 . . ?
 C50 C51 C52 121.74(16) . . ?
 C52 C51 H51 119.1 . . ?
 C47 C52 C5 120.34(14) . . ?
 C51 C52 C5 121.34(14) . . ?
 C51 C52 C47 118.27(14) . . ?
 C62 C61 C6 123.20(13) . . ?
 C66 C61 C6 119.09(13) . . ?
 C66 C61 C62 117.71(14) . . ?
 C61 C62 H62 119.6 . . ?
 C63 C62 C61 120.71(15) . . ?
 C63 C62 H62 119.6 . . ?
 C62 C63 H63 119.6 . . ?
 C62 C63 C64 120.73(15) . . ?
 C64 C63 H63 119.6 . . ?
 C63 C64 H64 120.4 . . ?
 C65 C64 C63 119.19(15) . . ?
 C65 C64 H64 120.4 . . ?
 C64 C65 H65 119.9 . . ?
 C64 C65 C66 120.13(16) . . ?
 C66 C65 H65 119.9 . . ?
 C61 C66 C65 121.51(15) . . ?
 C61 C66 H66 119.2 . . ?
 C65 C66 H66 119.2 . . ?
 C72 C71 C7 117.70(14) . . ?
 C76 C71 C7 124.44(13) . . ?
 C76 C71 C72 117.86(14) . . ?
 C71 C72 H72 119.5 . . ?
 C73 C72 C71 121.00(16) . . ?
 C73 C72 H72 119.5 . . ?
 C72 C73 H73 119.9 . . ?
 C74 C73 C72 120.23(16) . . ?
 C74 C73 H73 119.9 . . ?
 C73 C74 H74 120.2 . . ?
 C73 C74 C75 119.62(16) . . ?
 C75 C74 H74 120.2 . . ?
 C74 C75 H75 119.8 . . ?
 C74 C75 C76 120.43(16) . . ?
 C76 C75 H75 119.8 . . ?
 C71 C76 H76 119.6 . . ?
 C75 C76 C71 120.75(15) . . ?
 C75 C76 H76 119.6 . . ?

loop_
  _geom_torsion_atom_site_label_1
  _geom_torsion_atom_site_label_2
  _geom_torsion_atom_site_label_3
  _geom_torsion_atom_site_label_4
  _geom_torsion
  _geom_torsion_site_symmetry_1
  _geom_torsion_site_symmetry_2
  _geom_torsion_site_symmetry_3
  _geom_torsion_site_symmetry_4
  _geom_torsion_publ_flag
 O1 C3 C2 O1 0.000(2) . . . . ?
 C1 C2 O1 C3 110.33(15) . . . . ?
 C1 C2 C3 O1 -107.55(15) . . . . ?
 C1 C2 C3 C4 -7.2(2) . . . . ?
 C1 C2 C3 C31 150.16(14) . . . . ?
 C1 C2 C21 C22 111.04(16) . . . . ?
 C1 C2 C21 C26 -68.12(18) . . . . ?
 C1 C7 C6 C5 6.9(2) . . . . ?
 C1 C7 C6 C61 -173.82(13) . . . . ?
 C1 C7 C71 C72 -46.26(19) . . . . ?
 C1 C7 C71 C76 134.37(15) . . . . ?
 C2 C1 C7 C6 66.16(17) . . . . ?
 C2 C1 C7 C71 -115.26(14) . . . . ?
 C2 C1 C11 C12 -143.75(14) . . . . ?
 C2 C1 C11 C16 44.5(2) . . . . ?
 C2 C3 O1 C2 0.000(2) . . . . ?
 C2 C3 C4 C5 47.0(2) . . . . ?
 C2 C3 C4 C41 -134.62(14) . . . . ?
 C2 C3 C31 C32 62.5(2) . . . . ?
 C2 C3 C31 C36 -119.62(16) . . . . ?
 C3 C2 O1 C3 0.000(2) . . . . ?
 C3 C2 C1 C7 -64.88(17) . . . . ?
 C3 C2 C1 C11 66.15(18) . . . . ?
 C3 C2 C21 C22 -97.66(17) . . . . ?
 C3 C2 C21 C26 83.18(19) . . . . ?
 C3 C4 C5 C6 2.3(2) . . . . ?
 C3 C4 C5 C52 -177.04(13) . . . . ?
 C3 C4 C41 C42 4.2(2) . . . . ?
 C3 C4 C41 C46 -175.04(13) . . . . ?
 C4 C3 O1 C2 -111.33(14) . . . . ?
 C4 C3 C2 O1 100.39(14) . . . . ?
 C4 C3 C2 C21 -156.80(13) . . . . ?
 C4 C3 C31 C32 -139.41(15) . . . . ?
 C4 C3 C31 C36 38.4(2) . . . . ?
 C4 C5 C6 C7 -52.7(2) . . . . ?
 C4 C5 C6 C61 128.00(15) . . . . ?
 C4 C5 C52 C47 -8.7(2) . . . . ?
 C4 C5 C52 C51 168.71(14) . . . . ?
 C5 C4 C3 O1 112.63(15) . . . . ?
 C5 C4 C3 C31 -111.50(16) . . . . ?
 C5 C4 C41 C42 -177.36(14) . . . . ?
 C5 C4 C41 C46 3.4(2) . . . . ?
 C5 C6 C7 C71 -171.55(13) . . . . ?
 C5 C6 C61 C62 125.03(16) . . . . ?
 C5 C6 C61 C66 -55.66(19) . . . . ?
 C6 C5 C4 C41 -175.95(13) . . . . ?
 C6 C5 C52 C47 171.92(13) . . . . ?
 C6 C5 C52 C51 -10.7(2) . . . . ?
 C6 C7 C1 C11 -67.21(18) . . . . ?
 C6 C7 C71 C72 132.25(16) . . . . ?
 C6 C7 C71 C76 -47.1(2) . . . . ?
 C7 C1 C2 O1 -135.12(13) . . . . ?
 C7 C1 C2 C21 86.05(15) . . . . ?
 C7 C1 C11 C12 -16.39(19) . . . . ?
 C7 C1 C11 C16 171.83(14) . . . . ?
 C7 C6 C5 C52 126.73(15) . . . . ?
 C7 C6 C61 C62 -54.3(2) . . . . ?
 C7 C6 C61 C66 125.00(17) . . . . ?
 C11 C1 C2 O1 -4.09(19) . . . . ?
 C11 C1 C2 C21 -142.92(13) . . . . ?
 C11 C1 C7 C71 111.36(14) . . . . ?
 C21 C2 O1 C3 -110.72(14) . . . . ?
 C21 C2 C3 O1 102.80(14) . . . . ?
 C21 C2 C3 C31 0.5(2) . . . . ?
 C22 C21 C2 O1 -29.58(19) . . . . ?
 C26 C21 C2 O1 151.26(14) . . . . ?
 C31 C3 O1 C2 112.50(15) . . . . ?
 C31 C3 C2 O1 -102.28(15) . . . . ?
 C31 C3 C4 C41 66.88(17) . . . . ?
 C32 C31 C3 O1 -4.5(2) . . . . ?
 C36 C31 C3 O1 173.32(13) . . . . ?
 C41 C4 C3 O1 -68.99(16) . . . . ?
 C41 C4 C5 C52 4.7(2) . . . . ?
 C52 C5 C6 C61 -52.61(18) . . . . ?
 C61 C6 C7 C71 7.7(2) . . . . ?

_olex2_submission_special_instructions  'No special instructions were received'
_iucr_refine_instructions_details
;
TITL 18srv511 in P21/c #14
REM reset to P21/c #14
CELL 0.71073 9.6891 31.1779 11.5786 90 109.1322 90
ZERR 4 0.0006 0.002 0.0008 0 0.0025 0
LATT 1
SYMM -X,0.5+Y,0.5-Z
SFAC C H O
UNIT 196 136 4

L.S. 9
PLAN  5
SIZE 0.22 0.29 0.34
TEMP -143.15
CONF C7 C1 C2 O1
CONF C11 C1 C2 O1
CONF C3 C2 C1 C7
CONF C3 C2 C1 C11
CONF C7 C1 C2 C21
CONF C11 C1 C2 C21
CONF O1 C3 C2 O1
CONF C1 C2 C3 O1
CONF C21 C2 C3 O1
CONF C4 C3 C2 O1
CONF C1 C2 C3 C4
CONF C4 C3 C2 C21
CONF C31 C3 C2 O1
CONF C1 C2 C3 C31
CONF C21 C2 C3 C31
CONF C5 C4 C3 O1
CONF C2 C3 C4 C5
CONF C5 C4 C3 C31
CONF C41 C4 C3 O1
CONF C2 C3 C4 C41
CONF C31 C3 C4 C41
CONF C3 C4 C5 C6
CONF C6 C5 C4 C41
CONF C3 C4 C5 C52
CONF C41 C4 C5 C52
CONF C4 C5 C6 C7
CONF C7 C6 C5 C52
CONF C4 C5 C6 C61
CONF C52 C5 C6 C61
CONF C1 C7 C6 C5
CONF C1 C7 C6 C61
CONF C5 C6 C7 C71
CONF C61 C6 C7 C71
CONF C2 C1 C7 C6
CONF C6 C7 C1 C11
CONF C2 C1 C7 C71
CONF C11 C1 C7 C71
CONF C2 C1 C11 C12
CONF C7 C1 C11 C12
CONF C2 C1 C11 C16
CONF C7 C1 C11 C16
CONF C22 C21 C2 O1
CONF C1 C2 C21 C22
CONF C3 C2 C21 C22
CONF C26 C21 C2 O1
CONF C1 C2 C21 C26
CONF C3 C2 C21 C26
CONF C32 C31 C3 O1
CONF C2 C3 C31 C32
CONF C4 C3 C31 C32
CONF C36 C31 C3 O1
CONF C2 C3 C31 C36
CONF C4 C3 C31 C36
CONF C3 C4 C41 C42
CONF C5 C4 C41 C42
CONF C3 C4 C41 C46
CONF C5 C4 C41 C46
CONF C4 C5 C52 C47
CONF C6 C5 C52 C47
CONF C4 C5 C52 C51
CONF C6 C5 C52 C51
CONF C5 C6 C61 C62
CONF C7 C6 C61 C62
CONF C5 C6 C61 C66
CONF C7 C6 C61 C66
CONF C1 C7 C71 C72
CONF C6 C7 C71 C72
CONF C1 C7 C71 C76
CONF C6 C7 C71 C76
CONF C1 C2 O1 C3
CONF C3 C2 O1 C3
CONF C21 C2 O1 C3
CONF C2 C3 O1 C2
CONF C4 C3 O1 C2
CONF C31 C3 O1 C2
BOND $h
fmap 2 53
acta 
OMIT -2 57
WGHT 0.046 1.99
FVAR 0.17122
REM <olex2.extras>
REM <HklSrc "%.\\18srv511.hkl">
REM </olex2.extras>

O1    3     0.89624  0.60941  0.63112  11.00000  0.03440  0.02123  0.01975 =
 0.00027  0.01325 -0.00207 
C1    1     0.88257  0.67374  0.76546  11.00000  0.01782  0.01449  0.01580 =
 0.00209  0.00371 -0.00148 
AFIX 13
H1    2     0.80419  0.69499  0.72537  11.00000 -1.20000 
AFIX 0
C2    1     0.82335  0.62999  0.70649  11.00000  0.02329  0.01648  0.01706 =
 -0.00052  0.00698 -0.00247 
C3    1     0.90851  0.59035  0.74996  11.00000  0.02516  0.01615  0.01830 =
 -0.00110  0.00880 -0.00225 
C4    1     1.05945  0.59362  0.84054  11.00000  0.02082  0.01459  0.02343 =
 0.00361  0.01123 -0.00025 
C5    1     1.09164  0.61857  0.94289  11.00000  0.01905  0.01336  0.01915 =
 0.00364  0.00780  0.00026 
C6    1     0.97875  0.64394  0.97769  11.00000  0.01917  0.01440  0.01787 =
 -0.00100  0.00643 -0.00103 
C7    1     0.88645  0.67137  0.89848  11.00000  0.01823  0.01365  0.01871 =
 -0.00108  0.00594 -0.00139 
C11   1     1.02148  0.69175  0.74848  11.00000  0.01936  0.01462  0.02089 =
 0.00421  0.00563  0.00034 
C12   1     1.12215  0.71435  0.84348  11.00000  0.02510  0.02172  0.02328 =
 0.00020  0.00596 -0.00208 
AFIX 43
H12   2     1.10813  0.71611  0.92079  11.00000 -1.20000 
AFIX 0
C13   1     1.24205  0.73423  0.82665  11.00000  0.02327  0.02643  0.03294 =
 0.00101  0.00346 -0.00548 
AFIX 43
H13   2     1.30938  0.74941  0.89233  11.00000 -1.20000 
AFIX 0
C14   1     1.26415  0.73210  0.71483  11.00000  0.02400  0.02479  0.04417 =
 0.00607  0.01435 -0.00165 
AFIX 43
H14   2     1.34747  0.74518  0.70375  11.00000 -1.20000 
AFIX 0
C15   1     1.16380  0.71073  0.61933  11.00000  0.03746  0.02798  0.02907 =
 0.00293  0.01771 -0.00152 
AFIX 43
H15   2     1.17751  0.70948  0.54183  11.00000 -1.20000 
AFIX 0
C16   1     1.04337  0.69112  0.63570  11.00000  0.02672  0.02311  0.02113 =
 0.00120  0.00632 -0.00264 
AFIX 43
H16   2     0.97447  0.67699  0.56868  11.00000 -1.20000 
AFIX 0
C21   1     0.65983  0.62717  0.65686  11.00000  0.02277  0.01343  0.01967 =
 0.00021  0.00146 -0.00363 
C22   1     0.58756  0.62491  0.53160  11.00000  0.03613  0.02070  0.02161 =
 0.00040  0.00494 -0.00562 
AFIX 43
H22   2     0.64185  0.62467  0.47657  11.00000 -1.20000 
AFIX 0
C23   1     0.43499  0.62297  0.48657  11.00000  0.03854  0.02518  0.02359 =
 0.00117 -0.00857 -0.00646 
AFIX 43
H23   2     0.38602  0.62111  0.40098  11.00000 -1.20000 
AFIX 0
C24   1     0.35550  0.62375  0.56542  11.00000  0.02411  0.02997  0.04249 =
 0.00454 -0.00159 -0.00549 
AFIX 43
H24   2     0.25184  0.62266  0.53426  11.00000 -1.20000 
AFIX 0
C25   1     0.42619  0.62610  0.68972  11.00000  0.02642  0.03745  0.03857 =
 0.00314  0.00990 -0.00377 
AFIX 43
H25   2     0.37133  0.62687  0.74429  11.00000 -1.20000 
AFIX 0
C26   1     0.57774  0.62734  0.73504  11.00000  0.02354  0.03291  0.02191 =
 0.00275  0.00297 -0.00379 
AFIX 43
H26   2     0.62592  0.62831  0.82088  11.00000 -1.20000 
AFIX 0
C31   1     0.83398  0.54766  0.74408  11.00000  0.02163  0.01559  0.02273 =
 -0.00109  0.01007  0.00061 
C32   1     0.75068  0.52926  0.63397  11.00000  0.03394  0.01928  0.02131 =
 -0.00080  0.00944 -0.00051 
AFIX 43
H32   2     0.73621  0.54429  0.55956  11.00000 -1.20000 
AFIX 0
C33   1     0.68844  0.48900  0.63205  11.00000  0.03040  0.02091  0.02814 =
 -0.00677  0.00727 -0.00308 
AFIX 43
H33   2     0.63295  0.47646  0.55627  11.00000 -1.20000 
AFIX 0
C34   1     0.70690  0.46712  0.73990  11.00000  0.02851  0.01592  0.03890 =
 -0.00176  0.01436 -0.00323 
AFIX 43
H34   2     0.66418  0.43961  0.73845  11.00000 -1.20000 
AFIX 0
C35   1     0.78796  0.48551  0.85000  11.00000  0.03158  0.02239  0.02943 =
 0.00470  0.01183 -0.00307 
AFIX 43
H35   2     0.79923  0.47090  0.92454  11.00000 -1.20000 
AFIX 0
C36   1     0.85248  0.52509  0.85157  11.00000  0.02846  0.02092  0.02207 =
 -0.00113  0.00841 -0.00281 
AFIX 43
H36   2     0.91046  0.53708  0.92737  11.00000 -1.20000 
AFIX 0
C41   1     1.17019  0.56756  0.81483  11.00000  0.02726  0.01673  0.02877 =
 0.00316  0.01828  0.00142 
C42   1     1.13726  0.54322  0.70621  11.00000  0.03692  0.02390  0.03465 =
 -0.00306  0.02120 -0.00064 
AFIX 43
H42   2     1.04254  0.54497  0.64705  11.00000 -1.20000 
AFIX 0
C43   1     1.24059  0.51706  0.68512  11.00000  0.05290  0.03143  0.04853 =
 -0.00687  0.03536  0.00128 
AFIX 43
H43   2     1.21696  0.50093  0.61158  11.00000 -1.20000 
AFIX 0
C44   1     1.37922  0.51409  0.77074  11.00000  0.04900  0.03448  0.06053 =
 0.00262  0.03654  0.01565 
AFIX 43
H44   2     1.44933  0.49532  0.75674  11.00000 -1.20000 
AFIX 0
C45   1     1.41541  0.53813  0.87540  11.00000  0.03373  0.03438  0.05003 =
 0.00830  0.02344  0.01291 
AFIX 43
H45   2     1.51119  0.53610  0.93278  11.00000 -1.20000 
AFIX 0
C46   1     1.31310  0.56586  0.89962  11.00000  0.02696  0.02122  0.03423 =
 0.00840  0.01840  0.00510 
C47   1     1.35151  0.59439  1.00462  11.00000  0.02127  0.02444  0.02821 =
 0.00898  0.01126  0.00246 
C48   1     1.49544  0.59693  1.08718  11.00000  0.02089  0.03565  0.04076 =
 0.01274  0.01246  0.00514 
AFIX 43
H48   2     1.56771  0.57798  1.07763  11.00000 -1.20000 
AFIX 0
C49   1     1.53334  0.62613  1.18084  11.00000  0.01952  0.04457  0.03530 =
 0.01064  0.00194 -0.00282 
AFIX 43
H49   2     1.63050  0.62689  1.23625  11.00000 -1.20000 
AFIX 0
C50   1     1.42925  0.65469  1.19475  11.00000  0.02579  0.03410  0.02807 =
 0.00327  0.00553 -0.00626 
AFIX 43
H50   2     1.45624  0.67580  1.25734  11.00000 -1.20000 
AFIX 0
C51   1     1.28745  0.65219  1.11756  11.00000  0.02162  0.02531  0.02389 =
 0.00279  0.00741 -0.00209 
AFIX 43
H51   2     1.21713  0.67169  1.12802  11.00000 -1.20000 
AFIX 0
C52   1     1.24356  0.62148  1.02333  11.00000  0.01801  0.01916  0.02150 =
 0.00638  0.00745 -0.00021 
C61   1     0.97613  0.63729  1.10568  11.00000  0.01592  0.01958  0.01830 =
 0.00137  0.00483  0.00283 
C62   1     0.98801  0.67089  1.18845  11.00000  0.02491  0.02026  0.02168 =
 -0.00073  0.00570  0.00148 
AFIX 43
H62   2     1.00063  0.69943  1.16496  11.00000 -1.20000 
AFIX 0
C63   1     0.98159  0.66300  1.30416  11.00000  0.02670  0.02965  0.02028 =
 -0.00518  0.00621  0.00471 
AFIX 43
H63   2     0.99016  0.68617  1.35935  11.00000 -1.20000 
AFIX 0
C64   1     0.96277  0.62160  1.34051  11.00000  0.02570  0.03839  0.01792 =
 0.00434  0.00872  0.00628 
AFIX 43
H64   2     0.95697  0.61641  1.41963  11.00000 -1.20000 
AFIX 0
C65   1     0.95263  0.58818  1.26055  11.00000  0.04224  0.02438  0.02794 =
 0.00692  0.01632  0.00197 
AFIX 43
H65   2     0.94080  0.55968  1.28474  11.00000 -1.20000 
AFIX 0
C66   1     0.95965  0.59605  1.14436  11.00000  0.03693  0.01958  0.02384 =
 -0.00097  0.01353  0.00222 
AFIX 43
H66   2     0.95302  0.57266  1.09023  11.00000 -1.20000 
AFIX 0
C71   1     0.78630  0.70154  0.93203  11.00000  0.01727  0.01758  0.01857 =
 -0.00089  0.00187  0.00184 
C72   1     0.78357  0.74420  0.89405  11.00000  0.02091  0.01988  0.02807 =
 0.00096  0.00581 -0.00044 
AFIX 43
H72   2     0.83955  0.75240  0.84394  11.00000 -1.20000 
AFIX 0
C73   1     0.70038  0.77472  0.92844  11.00000  0.02456  0.01689  0.03867 =
 -0.00071  0.00410  0.00291 
AFIX 43
H73   2     0.70191  0.80372  0.90369  11.00000 -1.20000 
AFIX 0
C74   1     0.61562  0.76314  0.99831  11.00000  0.02105  0.02516  0.03987 =
 -0.00692  0.00519  0.00577 
AFIX 43
H74   2     0.56005  0.78415  1.02307  11.00000 -1.20000 
AFIX 0
C75   1     0.61183  0.72079  1.03220  11.00000  0.02351  0.03206  0.03673 =
 -0.00016  0.01442  0.00285 
AFIX 43
H75   2     0.55098  0.71256  1.07816  11.00000 -1.20000 
AFIX 0
C76   1     0.69640  0.69019  0.99953  11.00000  0.02200  0.02059  0.02802 =
 0.00240  0.00835  0.00198 
AFIX 43
H76   2     0.69292  0.66117  1.02348  11.00000 -1.20000 
AFIX 0
HKLF 4

END
;
