# Supplementary material for: Extended Conjugation Attenuates the Quenching of Aggregation‐Induced Emitters by Photocyclization Pathways
Source: Angew Chem Int Ed Engl. 2022 Apr 13;61(24):e202202193. doi: 10.1002/anie.202202193 (PMC9325432; doi:10.1002/anie.202202193)
Supplement: Supplementary file 8 — Supporting Information [file ANIE-61-0-s006.cif]

data_sP5C7_17srv189
_audit_creation_date              2017-07-25
_audit_creation_method
;
Olex2 1.2-beta
(compiled 2015.11.20 svn.r3248 for OlexSys, GUI svn.r5133)
;
_publ_requested_journal           'JACS'
_publ_section_title
;
Extended Conjugation Attenuates the Quenching of Aggregation-Induced Emitters by
Photocyclization Pathways
;

_publ_contact_author_name         'Dmitry Yufit'
_publ_contact_author_address
;
Department of Chemistry
Durham University
South Rd.
Durham
DH1 3LE
UK
;
_publ_contact_author_email        'd.s.yufit@durham.ac.uk'


_publ_contact_letter
;
The CIF file contains data for the structure sym-phenPh5C7H from
the paper 

"Extended Conjugation Attenuates the Quenching of Aggregation-Induced
Emitters by Photocyclization Pathways"

by A.T.Turley, P.K.Saha, A.Danos, A.N.Bismillah, A.P.Monkman,
D.S.Yufit, B.F.E.Curchod, M.K.Etherington and P.R.McGonigal

The paper will be submitted to JACS shortly. 
;
loop_
_publ_author_name
_publ_author_address

'Turley, Andrew T.'
;
Department of Chemistry
Durham University
South Rd.
Durham
DH1 3LE
UK
;

'Saha, Promeet K.'
;
Department of Chemistry
Durham University
South Rd.
Durham
DH1 3LE
UK
;

'Danos, Andrew'
;
Department of Physics
Durham University
South Rd.
Durham
DH1 3LE
UK
;

'Bismillah, Aisha N.'
;
Department of Chemistry
Durham University
South Rd.
Durham
DH1 3LE
UK
;

'Monkman, Andrew P.'
;
Department of Physics
Durham University
South Rd.
Durham
DH1 3LE
UK
;

'Yufit, Dmitry S.'
;
Department of Chemistry
Durham University
South Rd.
Durham
DH1 3LE
UK
;

'Curchod, Basile F.E.'
;
Department of Chemistry
Durham University
South Rd.
Durham
DH1 3LE
UK
;

'Etherington, Marc K.'
;
Department of Physics
Durham University
South Rd.
Durham
DH1 3LE
UK
;

'McGonigal, Paul R.'
;
Department of Chemistry
Durham University
South Rd.
Durham
DH1 3LE
UK
;


_publ_section_references
;
Bourhis, L.J., Dolomanov, O.V., Gildea, R.J., Howard, J.A.K., Puschmann, H.
 (2015). Acta Cryst. A71, 59-75.

Dolomanov, O.V., Bourhis, L.J., Gildea, R.J, Howard, J.A.K. & Puschmann, H.
 (2009), J. Appl. Cryst. 42, 339-341.

Sheldrick, G.M. (2015). Acta Cryst. C71, 3-8.
;
_chemical_name_common             ?
_chemical_name_systematic         ?
_chemical_formula_moiety          'C49 H34'
_chemical_formula_sum             'C49 H34'
_chemical_formula_weight          622.76
_chemical_melting_point           ?
loop_
  _atom_type_symbol
  _atom_type_description
  _atom_type_scat_dispersion_real
  _atom_type_scat_dispersion_imag
  _atom_type_scat_source
 'C' 'C' 0.0033 0.0016 'International Tables Vol C Tables 4.2.6.8 and 6.1.1.4'
 'H' 'H' 0.0000 0.0000 'International Tables Vol C Tables 4.2.6.8 and 6.1.1.4'

_shelx_space_group_comment
;
The symmetry employed for this shelxl refinement is uniquely defined
by the following loop, which should always be used as a source of
symmetry information in preference to the above space-group names.
They are only intended as comments.
;
_space_group_crystal_system       'triclinic'
_space_group_IT_number            2
_space_group_name_H-M_alt         'P -1'
_space_group_name_Hall            '-P 1'
loop_
  _space_group_symop_operation_xyz
 'x, y, z'
 '-x, -y, -z'

_cell_length_a                    9.4506(6)
_cell_length_b                    9.4870(6)
_cell_length_c                    19.2332(12)
_cell_angle_alpha                 91.297(2)
_cell_angle_beta                  103.684(2)
_cell_angle_gamma                 91.779(2)
_cell_volume                      1673.85(18)
_cell_formula_units_Z             2
_cell_measurement_reflns_used     9245
_cell_measurement_temperature     120.0
_cell_measurement_theta_max       31.56
_cell_measurement_theta_min       2.38
_shelx_estimated_absorpt_T_max    0.997
_shelx_estimated_absorpt_T_min    0.981
_exptl_absorpt_coefficient_mu     0.070
_exptl_absorpt_correction_T_max   1.0000
_exptl_absorpt_correction_T_min   0.9024
_exptl_absorpt_correction_type    multi-scan
_exptl_absorpt_process_details
;
SADABS-2014/5 (Bruker,2014/5) was used for absorption correction.
wR2(int) was 0.1307 before and 0.0524 after correction.
The Ratio of minimum to maximum transmission is 0.9024.
The \l/2 correction factor is Not present.
;
_exptl_absorpt_special_details    ?
_exptl_crystal_colour             'clear colourless'
_exptl_crystal_colour_lustre      clear
_exptl_crystal_colour_primary     colourless
_exptl_crystal_density_diffrn     1.236
_exptl_crystal_density_meas       ?
_exptl_crystal_density_method     ?
_exptl_crystal_description        plate
_exptl_crystal_F_000              656
_exptl_crystal_size_max           0.27
_exptl_crystal_size_mid           0.2
_exptl_crystal_size_min           0.04
_exptl_transmission_factor_max    ?
_exptl_transmission_factor_min    ?
_diffrn_reflns_av_R_equivalents   0.0351
_diffrn_reflns_av_unetI/netI      0.0352
_diffrn_reflns_Laue_measured_fraction_full 0.996
_diffrn_reflns_Laue_measured_fraction_max 0.993
_diffrn_reflns_limit_h_max        12
_diffrn_reflns_limit_h_min        -12
_diffrn_reflns_limit_k_max        12
_diffrn_reflns_limit_k_min        -12
_diffrn_reflns_limit_l_max        26
_diffrn_reflns_limit_l_min        -26
_diffrn_reflns_number             33174
_diffrn_reflns_point_group_measured_fraction_full 0.996
_diffrn_reflns_point_group_measured_fraction_max 0.993
_diffrn_reflns_theta_full         25.242
_diffrn_reflns_theta_max          28.997
_diffrn_reflns_theta_min          2.220
_diffrn_ambient_temperature       120.0
_diffrn_detector                  'Bruker PHOTON 100 CMOS'
_diffrn_detector_area_resol_mean  10.4
_diffrn_detector_type             'CMOS sensor'
_diffrn_measured_fraction_theta_full 0.996
_diffrn_measured_fraction_theta_max 0.993
_diffrn_measurement_device        '3-circle diffractometer'
_diffrn_measurement_device_type   'Bruker D8 Venture'
_diffrn_measurement_method        '\f and \w scans'
_diffrn_radiation_monochromator   'focusing mirrors'
_diffrn_radiation_probe           X-ray
_diffrn_radiation_type            MoK\a
_diffrn_radiation_wavelength      0.71073
_diffrn_source                    'microfocus sealed X-ray tube'
_diffrn_source_type               'Incoatec I\ms microsource'
_diffrn_standards_number          0
_reflns_Friedel_coverage          0.000
_reflns_Friedel_fraction_full     .
_reflns_Friedel_fraction_max      .
_reflns_number_gt                 7017
_reflns_number_total              8827
_reflns_special_details
;
 Reflections were merged by SHELXL according to the crystal
 class for the calculation of statistics and refinement.
 
 _reflns_Friedel_fraction is defined as the number of unique
 Friedel pairs measured divided by the number that would be
 possible theoretically, ignoring centric projections and
 systematic absences.
;
_reflns_threshold_expression      'I > 2\s(I)'
_computing.bruker_data_scaling    'SADABS V2012/1 (Bruker AXS Inc.)'
_computing_cell_refinement        'APEX2 v.2013.4_1 (Bruker, 2013)'
_computing_data_collection        'APEX2 v.2013.4_1 (Bruker, 2013)'
_computing_data_reduction         'SAINT v8.30C (Bruker, 2013)'
_computing_molecular_graphics     'Olex2 (Dolomanov et al., 2009)'
_computing_publication_material   'Olex2 (Dolomanov et al., 2009)'
_computing_structure_refinement   'ShelXL (Sheldrick, 2015)'
_computing_structure_solution     'olex2.solve (Bourhis et al., 2015)'
_refine_diff_density_max          0.377
_refine_diff_density_min          -0.312
_refine_diff_density_rms          0.050
_refine_ls_extinction_coef        .
_refine_ls_extinction_method      none
_refine_ls_goodness_of_fit_ref    1.017
_refine_ls_hydrogen_treatment     refall
_refine_ls_matrix_type            full
_refine_ls_number_parameters      578
_refine_ls_number_reflns          8827
_refine_ls_number_restraints      0
_refine_ls_R_factor_all           0.0657
_refine_ls_R_factor_gt            0.0490
_refine_ls_restrained_S_all       1.017
_refine_ls_shift/su_max           0.000
_refine_ls_shift/su_mean          0.000
_refine_ls_structure_factor_coef  Fsqd
_refine_ls_weighting_details
'w=1/[\s^2^(Fo^2^)+(0.0600P)^2^+0.7700P] where P=(Fo^2^+2Fc^2^)/3'
_refine_ls_weighting_scheme       calc
_refine_ls_wR_factor_gt           0.1164
_refine_ls_wR_factor_ref          0.1271
_refine_special_details           ?
_olex2_refinement_description
;
;
_atom_sites_solution_hydrogens    difmap
_atom_sites_solution_primary      direct
_atom_sites_solution_secondary    difmap
loop_
  _atom_site_label
  _atom_site_type_symbol
  _atom_site_fract_x
  _atom_site_fract_y
  _atom_site_fract_z
  _atom_site_U_iso_or_equiv
  _atom_site_adp_type
  _atom_site_occupancy
  _atom_site_site_symmetry_order
  _atom_site_calc_flag
  _atom_site_refinement_flags_posn
  _atom_site_refinement_flags_adp
  _atom_site_refinement_flags_occupancy
  _atom_site_disorder_assembly
  _atom_site_disorder_group
 C1 C 0.40911(13) -0.02385(12) 0.72639(6) 0.0131(2) Uani 1 1 d . . . . .
 C2 C 0.30850(13) 0.06582(12) 0.67201(6) 0.0130(2) Uani 1 1 d . . . . .
 C3 C 0.16680(13) 0.07637(12) 0.67460(6) 0.0130(2) Uani 1 1 d . . . . .
 C4 C 0.10698(13) -0.00121(12) 0.72805(6) 0.0128(2) Uani 1 1 d . . . . .
 C5 C 0.17831(13) 0.00264(12) 0.79962(6) 0.0130(2) Uani 1 1 d . . . . .
 C6 C 0.31837(13) 0.08398(12) 0.82630(6) 0.0133(2) Uani 1 1 d . . . . .
 C7 C 0.42907(13) 0.07163(12) 0.79336(6) 0.0130(2) Uani 1 1 d . . . . .
 C8 C -0.02958(13) -0.08319(12) 0.70376(6) 0.0143(2) Uani 1 1 d . . . . .
 C9 C -0.09569(14) -0.10308(14) 0.63005(7) 0.0185(3) Uani 1 1 d . . . . .
 C10 C -0.22424(15) -0.18063(15) 0.60624(8) 0.0230(3) Uani 1 1 d . . . . .
 C11 C -0.29303(15) -0.24112(15) 0.65565(8) 0.0250(3) Uani 1 1 d . . . . .
 C12 C -0.22917(15) -0.22724(15) 0.72751(8) 0.0220(3) Uani 1 1 d . . . . .
 C13 C -0.09544(13) -0.15122(13) 0.75337(7) 0.0161(2) Uani 1 1 d . . . . .
 C14 C -0.02024(14) -0.14706(13) 0.82868(7) 0.0172(2) Uani 1 1 d . . . . .
 C15 C -0.07729(17) -0.21770(17) 0.88044(8) 0.0272(3) Uani 1 1 d . . . . .
 C16 C 0.00002(19) -0.2231(2) 0.95016(9) 0.0361(4) Uani 1 1 d . . . . .
 C17 C 0.14025(18) -0.16153(18) 0.97084(8) 0.0324(4) Uani 1 1 d . . . . .
 C18 C 0.19721(15) -0.08931(15) 0.92208(7) 0.0215(3) Uani 1 1 d . . . . .
 C19 C 0.11755(13) -0.07626(13) 0.85063(7) 0.0151(2) Uani 1 1 d . . . . .
 C21 C 0.38413(13) 0.15501(13) 0.62821(6) 0.0150(2) Uani 1 1 d . . . . .
 C22 C 0.48025(15) 0.09559(15) 0.59167(7) 0.0210(3) Uani 1 1 d . . . . .
 C23 C 0.55479(16) 0.18020(18) 0.55287(8) 0.0276(3) Uani 1 1 d . . . . .
 C24 C 0.53479(16) 0.32338(18) 0.55009(8) 0.0297(3) Uani 1 1 d . . . . .
 C25 C 0.44241(16) 0.38428(16) 0.58745(8) 0.0265(3) Uani 1 1 d . . . . .
 C26 C 0.36813(15) 0.30063(14) 0.62632(7) 0.0198(3) Uani 1 1 d . . . . .
 C31 C 0.06773(13) 0.17492(13) 0.62854(6) 0.0149(2) Uani 1 1 d . . . . .
 C32 C 0.06004(14) 0.18491(14) 0.55537(7) 0.0192(3) Uani 1 1 d . . . . .
 C33 C -0.02218(15) 0.28683(15) 0.51575(8) 0.0233(3) Uani 1 1 d . . . . .
 C34 C -0.09967(15) 0.37941(15) 0.54799(8) 0.0251(3) Uani 1 1 d . . . . .
 C35 C -0.09806(15) 0.36686(15) 0.61989(8) 0.0235(3) Uani 1 1 d . . . . .
 C36 C -0.01591(14) 0.26424(13) 0.65972(7) 0.0179(3) Uani 1 1 d . . . . .
 C61 C 0.32909(13) 0.18720(13) 0.88742(6) 0.0148(2) Uani 1 1 d . . . . .
 C62 C 0.22139(14) 0.28499(14) 0.88463(7) 0.0181(3) Uani 1 1 d . . . . .
 C63 C 0.23202(16) 0.38598(15) 0.93963(8) 0.0237(3) Uani 1 1 d . . . . .
 C64 C 0.34966(18) 0.38814(16) 0.99849(8) 0.0278(3) Uani 1 1 d . . . . .
 C65 C 0.45699(17) 0.29024(16) 1.00206(8) 0.0264(3) Uani 1 1 d . . . . .
 C66 C 0.44735(15) 0.19107(15) 0.94702(7) 0.0209(3) Uani 1 1 d . . . . .
 C71 C 0.56377(13) 0.16421(13) 0.80983(6) 0.0144(2) Uani 1 1 d . . . . .
 C72 C 0.55483(15) 0.31049(14) 0.80818(7) 0.0198(3) Uani 1 1 d . . . . .
 C73 C 0.68023(16) 0.39675(15) 0.82032(8) 0.0253(3) Uani 1 1 d . . . . .
 C74 C 0.81615(16) 0.33790(16) 0.83459(8) 0.0263(3) Uani 1 1 d . . . . .
 C75 C 0.82643(15) 0.19294(16) 0.83637(8) 0.0248(3) Uani 1 1 d . . . . .
 C76 C 0.70074(14) 0.10636(14) 0.82325(7) 0.0194(3) Uani 1 1 d . . . . .
 C81 C 0.35730(13) -0.17525(13) 0.73237(7) 0.0145(2) Uani 1 1 d . . . . .
 C82 C 0.39647(15) -0.24388(13) 0.79688(7) 0.0182(3) Uani 1 1 d . . . . .
 C83 C 0.34323(16) -0.37981(14) 0.80323(7) 0.0218(3) Uani 1 1 d . . . . .
 C84 C 0.25145(16) -0.44934(14) 0.74487(8) 0.0221(3) Uani 1 1 d . . . . .
 C85 C 0.21826(16) -0.38482(14) 0.67931(8) 0.0223(3) Uani 1 1 d . . . . .
 C86 C 0.27187(15) -0.24892(13) 0.67301(7) 0.0186(3) Uani 1 1 d . . . . .
 H1 H 0.5045(17) -0.0270(16) 0.7145(8) 0.017(4) Uiso 1 1 d . . . . .
 H9 H -0.0470(17) -0.0585(17) 0.5957(9) 0.020(4) Uiso 1 1 d . . . . .
 H10 H -0.2680(19) -0.1929(18) 0.5546(10) 0.029(4) Uiso 1 1 d . . . . .
 H11 H -0.386(2) -0.2961(19) 0.6389(10) 0.033(5) Uiso 1 1 d . . . . .
 H12 H -0.2773(19) -0.2727(18) 0.7605(9) 0.029(4) Uiso 1 1 d . . . . .
 H15 H -0.171(2) -0.2639(19) 0.8668(10) 0.031(5) Uiso 1 1 d . . . . .
 H16 H -0.043(2) -0.270(2) 0.9840(11) 0.046(6) Uiso 1 1 d . . . . .
 H17 H 0.198(2) -0.168(2) 1.0208(10) 0.036(5) Uiso 1 1 d . . . . .
 H18 H 0.2960(18) -0.0467(17) 0.9366(9) 0.022(4) Uiso 1 1 d . . . . .
 H26 H 0.3035(19) 0.3465(18) 0.6535(9) 0.026(4) Uiso 1 1 d . . . . .
 H22 H 0.4961(18) -0.0073(18) 0.5945(9) 0.025(4) Uiso 1 1 d . . . . .
 H23 H 0.622(2) 0.1354(19) 0.5292(10) 0.034(5) Uiso 1 1 d . . . . .
 H24 H 0.590(2) 0.384(2) 0.5248(10) 0.035(5) Uiso 1 1 d . . . . .
 H25 H 0.432(2) 0.488(2) 0.5875(10) 0.033(5) Uiso 1 1 d . . . . .
 H32 H 0.1158(19) 0.1199(18) 0.5331(9) 0.026(4) Uiso 1 1 d . . . . .
 H33 H -0.023(2) 0.2940(19) 0.4649(10) 0.032(5) Uiso 1 1 d . . . . .
 H34 H -0.1565(19) 0.4546(18) 0.5203(9) 0.029(4) Uiso 1 1 d . . . . .
 H35 H -0.1536(19) 0.4316(19) 0.6436(9) 0.030(4) Uiso 1 1 d . . . . .
 H36 H -0.0125(17) 0.2532(17) 0.7114(9) 0.021(4) Uiso 1 1 d . . . . .
 H62 H 0.1395(19) 0.2813(17) 0.8422(9) 0.025(4) Uiso 1 1 d . . . . .
 H63 H 0.156(2) 0.4553(19) 0.9352(9) 0.031(5) Uiso 1 1 d . . . . .
 H65 H 0.541(2) 0.2905(19) 1.0438(10) 0.036(5) Uiso 1 1 d . . . . .
 H64 H 0.357(2) 0.459(2) 1.0374(10) 0.035(5) Uiso 1 1 d . . . . .
 H66 H 0.5255(19) 0.1208(18) 0.9503(9) 0.027(4) Uiso 1 1 d . . . . .
 H72 H 0.4592(18) 0.3534(17) 0.7982(9) 0.021(4) Uiso 1 1 d . . . . .
 H74 H 0.905(2) 0.4005(19) 0.8433(10) 0.032(5) Uiso 1 1 d . . . . .
 H73 H 0.6712(19) 0.501(2) 0.8173(10) 0.031(5) Uiso 1 1 d . . . . .
 H75 H 0.921(2) 0.1489(19) 0.8475(10) 0.033(5) Uiso 1 1 d . . . . .
 H76 H 0.7080(18) 0.0043(19) 0.8240(9) 0.026(4) Uiso 1 1 d . . . . .
 H82 H 0.4580(18) -0.1929(17) 0.8382(9) 0.025(4) Uiso 1 1 d . . . . .
 H83 H 0.3692(19) -0.4264(18) 0.8503(10) 0.029(4) Uiso 1 1 d . . . . .
 H84 H 0.2116(18) -0.5434(18) 0.7503(9) 0.025(4) Uiso 1 1 d . . . . .
 H85 H 0.1550(19) -0.4365(18) 0.6376(9) 0.026(4) Uiso 1 1 d . . . . .
 H86 H 0.2444(18) -0.2026(17) 0.6278(9) 0.023(4) Uiso 1 1 d . . . . .

loop_
  _atom_site_aniso_label
  _atom_site_aniso_U_11
  _atom_site_aniso_U_22
  _atom_site_aniso_U_33
  _atom_site_aniso_U_23
  _atom_site_aniso_U_13
  _atom_site_aniso_U_12
 C1 0.0130(5) 0.0131(5) 0.0130(5) 0.0004(4) 0.0030(4) -0.0003(4)
 C2 0.0158(6) 0.0109(5) 0.0117(5) -0.0006(4) 0.0020(4) -0.0020(4)
 C3 0.0156(6) 0.0124(5) 0.0100(5) -0.0004(4) 0.0013(4) -0.0017(4)
 C4 0.0123(5) 0.0127(5) 0.0138(5) 0.0008(4) 0.0036(4) 0.0004(4)
 C5 0.0125(5) 0.0126(5) 0.0139(6) 0.0006(4) 0.0031(4) -0.0008(4)
 C6 0.0137(5) 0.0129(5) 0.0118(5) 0.0010(4) 0.0002(4) -0.0007(4)
 C7 0.0137(5) 0.0118(5) 0.0122(5) 0.0014(4) 0.0003(4) -0.0010(4)
 C8 0.0128(5) 0.0130(5) 0.0165(6) -0.0005(4) 0.0029(4) -0.0007(4)
 C9 0.0174(6) 0.0191(6) 0.0173(6) -0.0002(5) 0.0017(5) -0.0028(5)
 C10 0.0206(7) 0.0241(7) 0.0207(7) -0.0020(5) -0.0015(5) -0.0042(5)
 C11 0.0174(6) 0.0250(7) 0.0293(8) -0.0028(5) 0.0004(5) -0.0080(5)
 C12 0.0183(6) 0.0216(7) 0.0262(7) 0.0019(5) 0.0061(5) -0.0061(5)
 C13 0.0141(6) 0.0150(6) 0.0192(6) 0.0003(4) 0.0039(5) -0.0012(5)
 C14 0.0168(6) 0.0174(6) 0.0179(6) 0.0025(4) 0.0051(5) -0.0019(5)
 C15 0.0231(7) 0.0332(8) 0.0254(7) 0.0063(6) 0.0074(6) -0.0118(6)
 C16 0.0357(9) 0.0488(10) 0.0243(8) 0.0146(7) 0.0092(7) -0.0155(7)
 C17 0.0337(8) 0.0440(9) 0.0169(7) 0.0101(6) 0.0020(6) -0.0113(7)
 C18 0.0208(7) 0.0259(7) 0.0167(6) 0.0047(5) 0.0027(5) -0.0054(5)
 C19 0.0158(6) 0.0148(6) 0.0154(6) 0.0017(4) 0.0050(5) -0.0003(4)
 C21 0.0141(6) 0.0178(6) 0.0122(5) 0.0015(4) 0.0014(4) -0.0023(4)
 C22 0.0195(6) 0.0261(7) 0.0181(6) 0.0023(5) 0.0059(5) 0.0013(5)
 C23 0.0203(7) 0.0440(9) 0.0210(7) 0.0060(6) 0.0094(5) -0.0001(6)
 C24 0.0203(7) 0.0426(9) 0.0253(7) 0.0154(6) 0.0036(6) -0.0086(6)
 C25 0.0241(7) 0.0240(7) 0.0284(8) 0.0098(6) 0.0006(6) -0.0079(6)
 C26 0.0196(6) 0.0182(6) 0.0204(6) 0.0024(5) 0.0030(5) -0.0031(5)
 C31 0.0129(5) 0.0146(6) 0.0155(6) 0.0026(4) 0.0003(4) -0.0025(4)
 C32 0.0178(6) 0.0215(6) 0.0163(6) 0.0023(5) 0.0007(5) -0.0019(5)
 C33 0.0208(7) 0.0279(7) 0.0183(7) 0.0080(5) -0.0010(5) -0.0042(5)
 C34 0.0170(6) 0.0230(7) 0.0316(8) 0.0114(6) -0.0023(5) -0.0003(5)
 C35 0.0182(6) 0.0196(6) 0.0317(8) 0.0032(5) 0.0034(5) 0.0025(5)
 C36 0.0157(6) 0.0176(6) 0.0197(6) 0.0013(5) 0.0028(5) -0.0010(5)
 C61 0.0164(6) 0.0161(6) 0.0125(6) -0.0007(4) 0.0052(4) -0.0045(5)
 C62 0.0168(6) 0.0185(6) 0.0199(6) -0.0012(5) 0.0067(5) -0.0038(5)
 C63 0.0259(7) 0.0198(6) 0.0289(7) -0.0049(5) 0.0145(6) -0.0039(5)
 C64 0.0367(8) 0.0255(7) 0.0232(7) -0.0104(5) 0.0141(6) -0.0123(6)
 C65 0.0305(8) 0.0298(8) 0.0158(6) -0.0033(5) 0.0014(6) -0.0104(6)
 C66 0.0215(7) 0.0234(7) 0.0162(6) 0.0000(5) 0.0016(5) -0.0036(5)
 C71 0.0140(6) 0.0161(6) 0.0126(5) -0.0011(4) 0.0027(4) -0.0021(4)
 C72 0.0168(6) 0.0172(6) 0.0251(7) 0.0009(5) 0.0044(5) -0.0009(5)
 C73 0.0248(7) 0.0162(6) 0.0346(8) -0.0004(5) 0.0077(6) -0.0064(5)
 C74 0.0180(7) 0.0277(7) 0.0329(8) -0.0038(6) 0.0075(6) -0.0100(6)
 C75 0.0133(6) 0.0286(7) 0.0320(8) -0.0021(6) 0.0050(5) -0.0021(5)
 C76 0.0156(6) 0.0189(6) 0.0231(7) -0.0010(5) 0.0036(5) -0.0001(5)
 C81 0.0140(6) 0.0130(5) 0.0166(6) -0.0002(4) 0.0038(4) 0.0015(4)
 C82 0.0219(6) 0.0151(6) 0.0159(6) -0.0009(4) 0.0011(5) 0.0004(5)
 C83 0.0305(7) 0.0164(6) 0.0180(6) 0.0031(5) 0.0045(5) 0.0021(5)
 C84 0.0267(7) 0.0126(6) 0.0259(7) 0.0007(5) 0.0045(5) -0.0018(5)
 C85 0.0241(7) 0.0157(6) 0.0231(7) -0.0023(5) -0.0019(5) 0.0001(5)
 C86 0.0218(6) 0.0156(6) 0.0160(6) 0.0004(4) -0.0001(5) 0.0018(5)

_geom_special_details
;
 All esds (except the esd in the dihedral angle between two l.s. planes)
 are estimated using the full covariance matrix.  The cell esds are taken
 into account individually in the estimation of esds in distances, angles
 and torsion angles; correlations between esds in cell parameters are only
 used when they are defined by crystal symmetry.  An approximate (isotropic)
 treatment of cell esds is used for estimating esds involving l.s. planes.
;
loop_
  _geom_bond_atom_site_label_1
  _geom_bond_atom_site_label_2
  _geom_bond_distance
  _geom_bond_site_symmetry_2
  _geom_bond_publ_flag
 C1 C2 1.5302(16) . ?
 C1 C7 1.5287(16) . ?
 C1 C81 1.5187(16) . ?
 C1 H1 0.983(16) . ?
 C2 C3 1.3584(17) . ?
 C2 C21 1.4887(16) . ?
 C3 C4 1.4839(16) . ?
 C3 C31 1.4949(16) . ?
 C4 C5 1.3812(16) . ?
 C4 C8 1.4577(16) . ?
 C5 C6 1.4860(16) . ?
 C5 C19 1.4579(16) . ?
 C6 C7 1.3518(17) . ?
 C6 C61 1.4954(16) . ?
 C7 C71 1.4899(16) . ?
 C8 C9 1.4132(17) . ?
 C8 C13 1.4137(17) . ?
 C9 C10 1.3759(18) . ?
 C9 H9 0.985(16) . ?
 C10 C11 1.396(2) . ?
 C10 H10 0.984(18) . ?
 C11 C12 1.373(2) . ?
 C11 H11 0.989(19) . ?
 C12 C13 1.4123(18) . ?
 C12 H12 0.965(18) . ?
 C13 C14 1.4537(18) . ?
 C14 C15 1.4116(18) . ?
 C14 C19 1.4134(18) . ?
 C15 C16 1.370(2) . ?
 C15 H15 0.956(19) . ?
 C16 C17 1.396(2) . ?
 C16 H16 0.96(2) . ?
 C17 C18 1.3726(19) . ?
 C17 H17 0.991(19) . ?
 C18 C19 1.4123(18) . ?
 C18 H18 0.981(17) . ?
 C21 C22 1.3973(18) . ?
 C21 C26 1.3947(18) . ?
 C22 C23 1.3924(19) . ?
 C22 H22 0.993(17) . ?
 C23 C24 1.378(2) . ?
 C23 H23 0.968(19) . ?
 C24 C25 1.386(2) . ?
 C24 H24 0.979(19) . ?
 C25 C26 1.3862(19) . ?
 C25 H25 0.992(19) . ?
 C26 H26 0.996(17) . ?
 C31 C32 1.3974(18) . ?
 C31 C36 1.3949(18) . ?
 C32 C33 1.3854(18) . ?
 C32 H32 0.978(17) . ?
 C33 C34 1.387(2) . ?
 C33 H33 0.979(19) . ?
 C34 C35 1.387(2) . ?
 C34 H34 0.993(18) . ?
 C35 C36 1.3917(18) . ?
 C35 H35 0.991(18) . ?
 C36 H36 0.996(16) . ?
 C61 C62 1.3909(18) . ?
 C61 C66 1.3978(18) . ?
 C62 C63 1.3946(19) . ?
 C62 H62 0.982(17) . ?
 C63 C64 1.386(2) . ?
 C63 H63 0.977(18) . ?
 C64 C65 1.387(2) . ?
 C64 H64 0.984(19) . ?
 C65 C66 1.3848(19) . ?
 C65 H65 0.985(19) . ?
 C66 H66 1.003(18) . ?
 C71 C72 1.3935(17) . ?
 C71 C76 1.3913(18) . ?
 C72 C73 1.3889(19) . ?
 C72 H72 0.982(16) . ?
 C73 C74 1.386(2) . ?
 C73 H73 0.993(18) . ?
 C74 C75 1.382(2) . ?
 C74 H74 0.995(18) . ?
 C75 C76 1.3920(19) . ?
 C75 H75 0.979(19) . ?
 C76 H76 0.973(18) . ?
 C81 C82 1.3909(17) . ?
 C81 C86 1.3915(17) . ?
 C82 C83 1.3882(18) . ?
 C82 H82 0.976(17) . ?
 C83 C84 1.3848(19) . ?
 C83 H83 0.998(18) . ?
 C84 C85 1.3866(19) . ?
 C84 H84 0.975(17) . ?
 C85 C86 1.3890(19) . ?
 C85 H85 0.989(17) . ?
 C86 H86 0.967(17) . ?

loop_
  _geom_angle_atom_site_label_1
  _geom_angle_atom_site_label_2
  _geom_angle_atom_site_label_3
  _geom_angle
  _geom_angle_site_symmetry_1
  _geom_angle_site_symmetry_3
  _geom_angle_publ_flag
 C2 C1 H1 109.2(9) . . ?
 C7 C1 C2 99.87(9) . . ?
 C7 C1 H1 106.9(9) . . ?
 C81 C1 C2 116.52(10) . . ?
 C81 C1 C7 116.60(10) . . ?
 C81 C1 H1 107.3(9) . . ?
 C3 C2 C1 119.58(11) . . ?
 C3 C2 C21 124.85(11) . . ?
 C21 C2 C1 114.68(10) . . ?
 C2 C3 C4 120.95(11) . . ?
 C2 C3 C31 122.01(11) . . ?
 C4 C3 C31 116.85(10) . . ?
 C5 C4 C3 121.33(11) . . ?
 C5 C4 C8 119.93(11) . . ?
 C8 C4 C3 118.74(10) . . ?
 C4 C5 C6 121.48(11) . . ?
 C4 C5 C19 119.95(11) . . ?
 C19 C5 C6 118.56(10) . . ?
 C5 C6 C61 117.85(10) . . ?
 C7 C6 C5 120.94(11) . . ?
 C7 C6 C61 121.08(11) . . ?
 C6 C7 C1 119.82(11) . . ?
 C6 C7 C71 124.14(11) . . ?
 C71 C7 C1 115.17(10) . . ?
 C9 C8 C4 121.10(11) . . ?
 C9 C8 C13 118.16(11) . . ?
 C13 C8 C4 120.66(11) . . ?
 C8 C9 H9 117.7(10) . . ?
 C10 C9 C8 121.81(12) . . ?
 C10 C9 H9 120.5(9) . . ?
 C9 C10 C11 119.74(13) . . ?
 C9 C10 H10 120.2(10) . . ?
 C11 C10 H10 120.1(10) . . ?
 C10 C11 H11 120.1(11) . . ?
 C12 C11 C10 119.75(13) . . ?
 C12 C11 H11 120.1(11) . . ?
 C11 C12 C13 121.69(13) . . ?
 C11 C12 H12 118.1(11) . . ?
 C13 C12 H12 120.2(11) . . ?
 C8 C13 C14 119.20(11) . . ?
 C12 C13 C8 118.69(12) . . ?
 C12 C13 C14 122.04(12) . . ?
 C15 C14 C13 121.96(12) . . ?
 C15 C14 C19 118.61(12) . . ?
 C19 C14 C13 119.36(11) . . ?
 C14 C15 H15 119.7(11) . . ?
 C16 C15 C14 121.50(13) . . ?
 C16 C15 H15 118.8(11) . . ?
 C15 C16 C17 119.93(13) . . ?
 C15 C16 H16 119.2(13) . . ?
 C17 C16 H16 120.9(12) . . ?
 C16 C17 H17 120.4(11) . . ?
 C18 C17 C16 119.81(14) . . ?
 C18 C17 H17 119.7(11) . . ?
 C17 C18 C19 121.55(13) . . ?
 C17 C18 H18 119.7(10) . . ?
 C19 C18 H18 118.8(10) . . ?
 C14 C19 C5 120.53(11) . . ?
 C18 C19 C5 121.04(11) . . ?
 C18 C19 C14 118.36(11) . . ?
 C22 C21 C2 120.49(11) . . ?
 C26 C21 C2 120.95(11) . . ?
 C26 C21 C22 118.44(12) . . ?
 C21 C22 H22 119.2(10) . . ?
 C23 C22 C21 120.32(13) . . ?
 C23 C22 H22 120.5(10) . . ?
 C22 C23 H23 117.8(11) . . ?
 C24 C23 C22 120.43(14) . . ?
 C24 C23 H23 121.7(11) . . ?
 C23 C24 C25 119.87(13) . . ?
 C23 C24 H24 121.0(11) . . ?
 C25 C24 H24 119.0(11) . . ?
 C24 C25 H25 120.1(11) . . ?
 C26 C25 C24 119.95(14) . . ?
 C26 C25 H25 120.0(11) . . ?
 C21 C26 H26 120.3(10) . . ?
 C25 C26 C21 120.95(13) . . ?
 C25 C26 H26 118.8(10) . . ?
 C32 C31 C3 122.19(11) . . ?
 C36 C31 C3 119.29(11) . . ?
 C36 C31 C32 118.47(11) . . ?
 C31 C32 H32 118.5(10) . . ?
 C33 C32 C31 120.61(13) . . ?
 C33 C32 H32 120.9(10) . . ?
 C32 C33 C34 120.41(13) . . ?
 C32 C33 H33 119.3(11) . . ?
 C34 C33 H33 120.3(11) . . ?
 C33 C34 C35 119.61(12) . . ?
 C33 C34 H34 120.9(10) . . ?
 C35 C34 H34 119.5(10) . . ?
 C34 C35 C36 120.04(13) . . ?
 C34 C35 H35 120.6(10) . . ?
 C36 C35 H35 119.3(10) . . ?
 C31 C36 H36 117.6(9) . . ?
 C35 C36 C31 120.73(13) . . ?
 C35 C36 H36 121.7(9) . . ?
 C62 C61 C6 119.72(11) . . ?
 C62 C61 C66 118.57(12) . . ?
 C66 C61 C6 121.69(12) . . ?
 C61 C62 C63 120.77(13) . . ?
 C61 C62 H62 117.5(10) . . ?
 C63 C62 H62 121.7(10) . . ?
 C62 C63 H63 118.7(11) . . ?
 C64 C63 C62 119.98(14) . . ?
 C64 C63 H63 121.3(11) . . ?
 C63 C64 C65 119.68(13) . . ?
 C63 C64 H64 120.0(11) . . ?
 C65 C64 H64 120.3(11) . . ?
 C64 C65 H65 120.4(11) . . ?
 C66 C65 C64 120.34(14) . . ?
 C66 C65 H65 119.3(11) . . ?
 C61 C66 H66 119.7(10) . . ?
 C65 C66 C61 120.66(13) . . ?
 C65 C66 H66 119.6(10) . . ?
 C72 C71 C7 120.55(11) . . ?
 C76 C71 C7 120.69(11) . . ?
 C76 C71 C72 118.66(11) . . ?
 C71 C72 H72 120.0(9) . . ?
 C73 C72 C71 120.63(12) . . ?
 C73 C72 H72 119.4(9) . . ?
 C72 C73 H73 119.3(11) . . ?
 C74 C73 C72 120.16(13) . . ?
 C74 C73 H73 120.5(11) . . ?
 C73 C74 H74 119.6(10) . . ?
 C75 C74 C73 119.75(13) . . ?
 C75 C74 H74 120.7(10) . . ?
 C74 C75 C76 120.12(13) . . ?
 C74 C75 H75 121.3(11) . . ?
 C76 C75 H75 118.6(11) . . ?
 C71 C76 C75 120.66(12) . . ?
 C71 C76 H76 119.2(10) . . ?
 C75 C76 H76 120.1(10) . . ?
 C82 C81 C1 120.71(11) . . ?
 C82 C81 C86 118.68(11) . . ?
 C86 C81 C1 120.60(11) . . ?
 C81 C82 H82 118.7(10) . . ?
 C83 C82 C81 120.66(12) . . ?
 C83 C82 H82 120.6(10) . . ?
 C82 C83 H83 119.8(10) . . ?
 C84 C83 C82 120.15(12) . . ?
 C84 C83 H83 120.0(10) . . ?
 C83 C84 C85 119.60(12) . . ?
 C83 C84 H84 119.6(10) . . ?
 C85 C84 H84 120.8(10) . . ?
 C84 C85 C86 120.12(13) . . ?
 C84 C85 H85 119.0(10) . . ?
 C86 C85 H85 120.9(10) . . ?
 C81 C86 H86 119.5(10) . . ?
 C85 C86 C81 120.59(12) . . ?
 C85 C86 H86 119.8(10) . . ?

loop_
  _geom_torsion_atom_site_label_1
  _geom_torsion_atom_site_label_2
  _geom_torsion_atom_site_label_3
  _geom_torsion_atom_site_label_4
  _geom_torsion
  _geom_torsion_site_symmetry_1
  _geom_torsion_site_symmetry_2
  _geom_torsion_site_symmetry_3
  _geom_torsion_site_symmetry_4
  _geom_torsion_publ_flag
 C1 C2 C3 C4 -1.82(17) . . . . ?
 C1 C2 C3 C31 172.91(10) . . . . ?
 C1 C2 C21 C22 51.82(15) . . . . ?
 C1 C2 C21 C26 -124.05(12) . . . . ?
 C1 C7 C6 C5 1.82(17) . . . . ?
 C1 C7 C6 C61 -173.84(10) . . . . ?
 C1 C7 C71 C72 115.76(13) . . . . ?
 C1 C7 C71 C76 -60.68(15) . . . . ?
 C2 C1 C7 C6 73.11(13) . . . . ?
 C2 C1 C7 C71 -96.64(11) . . . . ?
 C2 C1 C81 C82 -149.85(12) . . . . ?
 C2 C1 C81 C86 31.35(17) . . . . ?
 C2 C3 C4 C5 48.67(17) . . . . ?
 C2 C3 C4 C8 -131.07(12) . . . . ?
 C2 C3 C31 C32 46.54(17) . . . . ?
 C2 C3 C31 C36 -130.85(13) . . . . ?
 C3 C2 C1 C7 -73.11(13) . . . . ?
 C3 C2 C1 C81 53.39(15) . . . . ?
 C3 C2 C21 C22 -139.11(13) . . . . ?
 C3 C2 C21 C26 45.02(18) . . . . ?
 C3 C4 C5 C6 -0.28(17) . . . . ?
 C3 C4 C5 C19 -179.20(11) . . . . ?
 C3 C4 C8 C9 7.51(17) . . . . ?
 C3 C4 C8 C13 -175.86(11) . . . . ?
 C4 C3 C2 C21 -170.40(11) . . . . ?
 C4 C3 C31 C32 -138.52(12) . . . . ?
 C4 C3 C31 C36 44.09(16) . . . . ?
 C4 C5 C6 C7 -48.40(17) . . . . ?
 C4 C5 C6 C61 127.39(12) . . . . ?
 C4 C5 C19 C14 -5.49(18) . . . . ?
 C4 C5 C19 C18 171.60(12) . . . . ?
 C5 C4 C3 C31 -126.33(12) . . . . ?
 C5 C4 C8 C9 -172.23(11) . . . . ?
 C5 C4 C8 C13 4.40(17) . . . . ?
 C5 C6 C7 C71 170.60(11) . . . . ?
 C5 C6 C61 C62 -49.97(15) . . . . ?
 C5 C6 C61 C66 131.86(12) . . . . ?
 C6 C5 C4 C8 179.45(11) . . . . ?
 C6 C5 C19 C14 175.56(11) . . . . ?
 C6 C5 C19 C18 -7.36(18) . . . . ?
 C6 C7 C1 C81 -53.33(15) . . . . ?
 C6 C7 C71 C72 -53.50(17) . . . . ?
 C6 C7 C71 C76 130.07(14) . . . . ?
 C7 C1 C2 C21 96.58(11) . . . . ?
 C7 C1 C81 C82 -32.19(16) . . . . ?
 C7 C1 C81 C86 149.01(12) . . . . ?
 C7 C6 C5 C19 130.53(12) . . . . ?
 C7 C6 C61 C62 125.81(13) . . . . ?
 C7 C6 C61 C66 -52.35(17) . . . . ?
 C8 C4 C3 C31 53.93(15) . . . . ?
 C8 C4 C5 C19 0.53(17) . . . . ?
 C19 C5 C6 C61 -53.68(15) . . . . ?
 C21 C2 C1 C81 -136.92(11) . . . . ?
 C21 C2 C3 C31 4.34(18) . . . . ?
 C61 C6 C7 C71 -5.06(18) . . . . ?
 C71 C7 C1 C81 136.92(11) . . . . ?

_shelx_SHELXL_version_number      '2014/7'
_olex2_submission_special_instructions 'No special instructions were received'
_iucr_refine_instructions_details
;
TITL 17srv189
CELL 0.71073 9.4506 9.487 19.2332 91.2966 103.6842 91.7787
ZERR 2 0.0006 0.0006 0.0012 0.0022 0.0022 0.0022
LATT 1
SFAC C H
UNIT 98 68

L.S. 9
PLAN  5
SIZE 0.04 0.2 0.27
TEMP -153.15
CONF C3 C2 C1 C7
CONF C3 C2 C1 C81
CONF C7 C1 C2 C21
CONF C21 C2 C1 C81
CONF C1 C2 C3 C4
CONF C4 C3 C2 C21
CONF C1 C2 C3 C31
CONF C21 C2 C3 C31
CONF C2 C3 C4 C5
CONF C5 C4 C3 C31
CONF C2 C3 C4 C8
CONF C8 C4 C3 C31
CONF C3 C4 C5 C6
CONF C6 C5 C4 C8
CONF C3 C4 C5 C19
CONF C8 C4 C5 C19
CONF C4 C5 C6 C7
CONF C7 C6 C5 C19
CONF C4 C5 C6 C61
CONF C19 C5 C6 C61
CONF C1 C7 C6 C5
CONF C1 C7 C6 C61
CONF C5 C6 C7 C71
CONF C61 C6 C7 C71
CONF C2 C1 C7 C6
CONF C6 C7 C1 C81
CONF C2 C1 C7 C71
CONF C71 C7 C1 C81
CONF C1 C2 C21 C22
CONF C3 C2 C21 C22
CONF C1 C2 C21 C26
CONF C3 C2 C21 C26
CONF C2 C3 C31 C32
CONF C4 C3 C31 C32
CONF C2 C3 C31 C36
CONF C4 C3 C31 C36
CONF C3 C4 C8 C9
CONF C5 C4 C8 C9
CONF C3 C4 C8 C13
CONF C5 C4 C8 C13
CONF C4 C5 C19 C14
CONF C4 C5 C19 C18
CONF C6 C5 C19 C14
CONF C6 C5 C19 C18
CONF C5 C6 C61 C62
CONF C7 C6 C61 C62
CONF C5 C6 C61 C66
CONF C7 C6 C61 C66
CONF C1 C7 C71 C72
CONF C6 C7 C71 C72
CONF C1 C7 C71 C76
CONF C6 C7 C71 C76
CONF C2 C1 C81 C82
CONF C7 C1 C81 C82
CONF C2 C1 C81 C86
CONF C7 C1 C81 C86
BOND $h
fmap 2
acta 
OMIT -2 58
OMIT 0 0 7
OMIT -1 0 1
WGHT 0.06 0.77
FVAR 0.30493
REM <olex2.extras>
REM <HklSrc "%.\\17srv189.hkl">
REM </olex2.extras>

C1    1     0.40912 -0.02386  0.72639  11.00000  0.01300  0.01311  0.01302 =
 0.00044  0.00303 -0.00034 
C2    1     0.30851  0.06582  0.67201  11.00000  0.01578  0.01084  0.01165 =
 -0.00059  0.00201 -0.00205 
C3    1     0.16680  0.07637  0.67460  11.00000  0.01554  0.01240  0.01001 =
 -0.00046  0.00130 -0.00176 
C4    1     0.10698 -0.00121  0.72805  11.00000  0.01235  0.01266  0.01380 =
 0.00076  0.00361  0.00044 
C5    1     0.17831  0.00265  0.79962  11.00000  0.01247  0.01261  0.01387 =
 0.00060  0.00314 -0.00078 
C6    1     0.31837  0.08398  0.82630  11.00000  0.01373  0.01293  0.01180 =
 0.00100  0.00024 -0.00070 
C7    1     0.42907  0.07162  0.79336  11.00000  0.01371  0.01178  0.01214 =
 0.00142  0.00028 -0.00105 
C8    1    -0.02958 -0.08319  0.70376  11.00000  0.01286  0.01299  0.01647 =
 -0.00047  0.00287 -0.00074 
C9    1    -0.09569 -0.10308  0.63005  11.00000  0.01740  0.01916  0.01730 =
 -0.00018  0.00167 -0.00282 
C10   1    -0.22424 -0.18064  0.60624  11.00000  0.02053  0.02408  0.02070 =
 -0.00196 -0.00150 -0.00425 
C11   1    -0.29302 -0.24112  0.65565  11.00000  0.01742  0.02500  0.02929 =
 -0.00282  0.00035 -0.00796 
C12   1    -0.22916 -0.22725  0.72751  11.00000  0.01829  0.02160  0.02619 =
 0.00190  0.00610 -0.00615 
C13   1    -0.09544 -0.15122  0.75338  11.00000  0.01407  0.01498  0.01915 =
 0.00033  0.00392 -0.00124 
C14   1    -0.02024 -0.14706  0.82869  11.00000  0.01676  0.01742  0.01792 =
 0.00249  0.00513 -0.00186 
C15   1    -0.07729 -0.21769  0.88044  11.00000  0.02312  0.03319  0.02544 =
 0.00626  0.00745 -0.01183 
C16   1     0.00003 -0.22312  0.95017  11.00000  0.03564  0.04885  0.02429 =
 0.01464  0.00914 -0.01549 
C17   1     0.14025 -0.16154  0.97084  11.00000  0.03371  0.04409  0.01686 =
 0.01009  0.00202 -0.01128 
C18   1     0.19722 -0.08932  0.92208  11.00000  0.02081  0.02593  0.01670 =
 0.00466  0.00270 -0.00537 
C19   1     0.11755 -0.07626  0.85063  11.00000  0.01584  0.01478  0.01545 =
 0.00169  0.00499 -0.00036 
C21   1     0.38413  0.15501  0.62821  11.00000  0.01407  0.01780  0.01221 =
 0.00154  0.00137 -0.00230 
C22   1     0.48025  0.09558  0.59167  11.00000  0.01952  0.02610  0.01809 =
 0.00228  0.00593  0.00132 
C23   1     0.55479  0.18020  0.55287  11.00000  0.02028  0.04396  0.02096 =
 0.00602  0.00936 -0.00008 
C24   1     0.53479  0.32338  0.55008  11.00000  0.02031  0.04256  0.02531 =
 0.01535  0.00361 -0.00854 
C25   1     0.44240  0.38428  0.58746  11.00000  0.02412  0.02401  0.02840 =
 0.00981  0.00059 -0.00796 
C26   1     0.36813  0.30063  0.62631  11.00000  0.01961  0.01821  0.02038 =
 0.00237  0.00295 -0.00312 
C31   1     0.06773  0.17492  0.62854  11.00000  0.01290  0.01462  0.01546 =
 0.00260  0.00034 -0.00246 
C32   1     0.06004  0.18492  0.55537  11.00000  0.01784  0.02156  0.01630 =
 0.00233  0.00074 -0.00189 
C33   1    -0.02217  0.28684  0.51575  11.00000  0.02082  0.02791  0.01829 =
 0.00802 -0.00102 -0.00420 
C34   1    -0.09968  0.37941  0.54800  11.00000  0.01695  0.02306  0.03163 =
 0.01138 -0.00231 -0.00032 
C35   1    -0.09806  0.36686  0.61989  11.00000  0.01819  0.01963  0.03169 =
 0.00321  0.00340  0.00254 
C36   1    -0.01591  0.26424  0.65973  11.00000  0.01571  0.01761  0.01975 =
 0.00126  0.00284 -0.00097 
C61   1     0.32910  0.18720  0.88742  11.00000  0.01636  0.01613  0.01255 =
 -0.00070  0.00520 -0.00454 
C62   1     0.22140  0.28499  0.88463  11.00000  0.01679  0.01849  0.01994 =
 -0.00116  0.00669 -0.00381 
C63   1     0.23202  0.38598  0.93964  11.00000  0.02582  0.01980  0.02886 =
 -0.00487  0.01444 -0.00388 
C64   1     0.34966  0.38813  0.99849  11.00000  0.03668  0.02555  0.02320 =
 -0.01039  0.01407 -0.01232 
C65   1     0.45699  0.29023  1.00205  11.00000  0.03045  0.02981  0.01588 =
 -0.00329  0.00138 -0.01038 
C66   1     0.44735  0.19107  0.94703  11.00000  0.02147  0.02339  0.01621 =
 -0.00001  0.00163 -0.00362 
C71   1     0.56378  0.16421  0.80983  11.00000  0.01398  0.01605  0.01261 =
 -0.00113  0.00274 -0.00213 
C72   1     0.55484  0.31049  0.80818  11.00000  0.01676  0.01722  0.02512 =
 0.00085  0.00445 -0.00088 
C73   1     0.68023  0.39675  0.82032  11.00000  0.02474  0.01621  0.03461 =
 -0.00045  0.00767 -0.00643 
C74   1     0.81615  0.33790  0.83459  11.00000  0.01798  0.02767  0.03290 =
 -0.00384  0.00751 -0.00999 
C75   1     0.82643  0.19295  0.83637  11.00000  0.01331  0.02860  0.03196 =
 -0.00212  0.00499 -0.00208 
C76   1     0.70074  0.10636  0.82325  11.00000  0.01566  0.01894  0.02307 =
 -0.00103  0.00354 -0.00011 
C81   1     0.35730 -0.17525  0.73237  11.00000  0.01399  0.01299  0.01655 =
 -0.00023  0.00378  0.00151 
C82   1     0.39647 -0.24388  0.79688  11.00000  0.02188  0.01506  0.01593 =
 -0.00092  0.00114  0.00035 
C83   1     0.34323 -0.37981  0.80323  11.00000  0.03053  0.01635  0.01798 =
 0.00306  0.00447  0.00210 
C84   1     0.25144 -0.44934  0.74487  11.00000  0.02667  0.01259  0.02590 =
 0.00067  0.00446 -0.00175 
C85   1     0.21826 -0.38482  0.67932  11.00000  0.02409  0.01564  0.02306 =
 -0.00227 -0.00187  0.00005 
C86   1     0.27187 -0.24892  0.67302  11.00000  0.02181  0.01562  0.01597 =
 0.00039 -0.00012  0.00176 
H1    2     0.50457 -0.02701  0.71450  11.00000  0.01763 
H9    2    -0.04708 -0.05840  0.59567  11.00000  0.02032 
H10   2    -0.26807 -0.19290  0.55458  11.00000  0.02903 
H11   2    -0.38614 -0.29612  0.63891  11.00000  0.03322 
H12   2    -0.27754 -0.27267  0.76045  11.00000  0.02894 
H15   2    -0.17151 -0.26392  0.86681  11.00000  0.03151 
H16   2    -0.04329 -0.26981  0.98398  11.00000  0.04557 
H17   2     0.19815 -0.16787  1.02078  11.00000  0.03623 
H18   2     0.29611 -0.04669  0.93665  11.00000  0.02190 
H26   2     0.30353  0.34665  0.65351  11.00000  0.02601 
H22   2     0.49611 -0.00736  0.59451  11.00000  0.02522 
H23   2     0.62211  0.13542  0.52919  11.00000  0.03456 
H24   2     0.59027  0.38449  0.52483  11.00000  0.03459 
H25   2     0.43161  0.48792  0.58758  11.00000  0.03287 
H32   2     0.11575  0.11989  0.53312  11.00000  0.02628 
H33   2    -0.02338  0.29413  0.46486  11.00000  0.03252 
H34   2    -0.15648  0.45465  0.52025  11.00000  0.02873 
H35   2    -0.15363  0.43163  0.64362  11.00000  0.02952 
H36   2    -0.01247  0.25316  0.71149  11.00000  0.02120 
H62   2     0.13945  0.28132  0.84218  11.00000  0.02470 
H63   2     0.15633  0.45535  0.93527  11.00000  0.03131 
H65   2     0.54091  0.29053  1.04379  11.00000  0.03633 
H64   2     0.35719  0.45926  1.03743  11.00000  0.03459 
H66   2     0.52558  0.12078  0.95029  11.00000  0.02717 
H72   2     0.45914  0.35350  0.79819  11.00000  0.02131 
H74   2     0.90543  0.40064  0.84330  11.00000  0.03204 
H73   2     0.67117  0.50049  0.81732  11.00000  0.03142 
H75   2     0.92125  0.14892  0.84759  11.00000  0.03305 
H76   2     0.70796  0.00431  0.82404  11.00000  0.02619 
H82   2     0.45814 -0.19278  0.83827  11.00000  0.02482 
H83   2     0.36916 -0.42646  0.85033  11.00000  0.02933 
H84   2     0.21154 -0.54342  0.75036  11.00000  0.02505 
H85   2     0.15499 -0.43656  0.63763  11.00000  0.02640 
H86   2     0.24443 -0.20260  0.62773  11.00000  0.02328 
HKLF 4

END
;
